# Supplementary material for: The use of negative control outcomes in Mendelian randomization to detect potential population stratification
Source: Int J Epidemiol. 2021 Feb 11;50(4):1350–61. doi: 10.1093/ije/dyaa288 (PMC8407870; doi:10.1093/ije/dyaa288)
Supplement: dyaa288_Supplementary_Data [file dyaa288_supplementary_data.zip]

Archive with 2 entries (2 files):
- ije-2020-05-0770-File002.docx
- ije-2020-05-0770-File003.xlsx
