# Supplementary material for: The use of negative control outcomes in Mendelian randomization to detect potential population stratification
Source: Int J Epidemiol. 2021 Feb 11;50(4):1350–61. doi: 10.1093/ije/dyaa288 (PMC8407870; doi:10.1093/ije/dyaa288)
Supplement: dyaa288_Supplementary_Data [file dyaa288_supplementary_data.zip › ije-2020-05-0770-File003.xlsx]

## Sheet: exposuresnps
Supplementary Table S2		List of SNPs associated with each exposure included in the analysis and their association with that exposure.
	exposure	id.exposure	SNP	effect_allele.exposure	other_allele.exposure	samplesize.exposure	beta.exposure	chr.exposure	pos.exposure	se.exposure	pval.exposure	eaf.exposure
1	Alzheimer's disease || id:ieu-a-298	ieu-a-298	rs190982	A	G	74046	0.0759	5	88223420	0.0137	3.225e-08	NA
2	Alzheimer's disease || id:ieu-a-298	ieu-a-298	rs11771145	A	G	74046	-0.102	7	143110762	0.0137	1.12305e-13	NA
3	Alzheimer's disease || id:ieu-a-298	ieu-a-298	rs9331896	T	C	74046	0.146	8	27467686	0.0141	2.77077e-25	NA
4	Alzheimer's disease || id:ieu-a-298	ieu-a-298	rs11218343	C	T	74046	-0.262	11	121435587	0.0338	9.72747e-15	NA
5	Alzheimer's disease || id:ieu-a-298	ieu-a-298	rs10498633	T	G	74046	-0.0946	14	92926952	0.0162	5.54204e-09	NA
6	Alzheimer's disease || id:ieu-a-298	ieu-a-298	rs4147929	G	A	74046	-0.143	19	1063443	0.0178	1.06292e-15	NA
7	Alzheimer's disease || id:ieu-a-298	ieu-a-298	rs35349669	T	C	74046	0.0755	2	234068476	0.0136	3.16898e-08	NA
8	Alzheimer's disease || id:ieu-a-298	ieu-a-298	rs10838725	C	T	74046	0.0789	11	47557871	0.0138	1.11599e-08	NA
9	Alzheimer's disease || id:ieu-a-298	ieu-a-298	rs983392	G	A	74046	-0.1081	11	59923508	0.0134	6.14328e-16	NA
10	Alzheimer's disease || id:ieu-a-298	ieu-a-298	rs17125944	C	T	74046	0.1323	14	53400629	0.0229	7.94493e-09	NA
11	Alzheimer's disease || id:ieu-a-298	ieu-a-298	rs7274581	C	T	74046	-0.1323	20	55018260	0.0237	2.45997e-08	NA
12	Alzheimer's disease || id:ieu-a-298	ieu-a-298	rs75364577	A	G	74046	0.1559	19	1028149	0.0261	2.28202e-09	NA
13	Alzheimer's disease || id:ieu-a-298	ieu-a-298	rs6656401	G	A	74046	-0.1667	1	207692049	0.0165	5.69246e-24	NA
14	Alzheimer's disease || id:ieu-a-298	ieu-a-298	rs9271087	A	C	74046	-0.1049	6	32576170	0.0157	2.50323e-11	NA
15	Alzheimer's disease || id:ieu-a-298	ieu-a-298	rs10948363	G	A	74046	0.0954	6	47487762	0.0145	5.20236e-11	NA
16	Alzheimer's disease || id:ieu-a-298	ieu-a-298	rs2718058	G	A	74046	-0.0774	7	37841534	0.0132	4.75697e-09	NA
17	Alzheimer's disease || id:ieu-a-298	ieu-a-298	rs28834970	C	T	74046	0.0996	8	27195121	0.0133	7.37055e-14	NA
18	Alzheimer's disease || id:ieu-a-298	ieu-a-298	rs10792832	G	A	74046	0.14	11	85867875	0.0133	9.31966e-26	NA
19	Alzheimer's disease || id:ieu-a-298	ieu-a-298	rs6733839	T	C	74046	0.1965	2	127892810	0.0141	6.94065e-44	NA
20	Alzheimer's disease || id:ieu-a-298	ieu-a-298	rs1476679	T	C	74046	0.0891	7	100004446	0.0144	5.57596e-10	NA
21	Anorexia nervosa || id:ieu-a-45	ieu-a-45	rs2073824	G	A	17767	-2.01989	9	136132633	0.02279	5.56032e-22	NA
22	Asthma || id:ieu-a-44	ieu-a-44	rs3771166	A	G	26475	-0.139762	2	102986222	0.0198881	3.51884e-12	0.394841
23	Asthma || id:ieu-a-44	ieu-a-44	rs744910	A	G	26475	-0.113329	15	67446785	0.0204191	3.92527e-09	0.502877
24	Asthma || id:ieu-a-44	ieu-a-44	rs2284033	A	G	26475	-0.113329	22	37534034	0.0204191	1.1534e-08	0.489087
25	Asthma || id:ieu-a-44	ieu-a-44	rs1295686	C	T	26475	-0.139762	5	131995843	0.0243138	1.36079e-08	0.671795
26	Asthma || id:ieu-a-44	ieu-a-44	rs1837253	C	T	26475	0.1485	5	110401872	0.0233551	3.0267e-10	0.740829
27	Asthma || id:ieu-a-44	ieu-a-44	rs17843604	T	C	26475	0.14842	6	32620283	0.0241048	1.68291e-10	0.535294
28	Asthma || id:ieu-a-44	ieu-a-44	rs992969	G	A	26475	-0.170788	9	6209697	0.0226974	4.02532e-14	0.787088
29	Asthma || id:ieu-a-44	ieu-a-44	rs2290400	C	T	26475	-0.173953	17	38066240	0.0214498	2.76885e-18	0.479227
30	Autism || id:ieu-a-806	ieu-a-806	rs7026354	A	G	10263	0.158899	9	119184126	0.0274	6.70301e-09	0.4868
31	Bipolar disorder || id:ieu-a-801	ieu-a-801	rs9371601	T	G	16731	0.142716	6	152790573	0.0243	4.32902e-09	0.3333
32	Bipolar disorder || id:ieu-a-801	ieu-a-801	rs10994397	T	C	16731	0.297867	10	62279124	0.048	5.54396e-10	NA
33	Bipolar disorder || id:ieu-a-801	ieu-a-801	rs12576775	G	A	16731	0.167236	11	79077193	0.0301	2.66201e-08	NA
34	Bipolar disorder || id:ieu-a-801	ieu-a-801	rs7296288	C	A	16731	0.137195	12	49479968	0.0239	9.38599e-09	0.4831
35	Birth length || id:ieu-a-29	ieu-a-29	rs724577	C	A	28332	-0.0509	4	17993410	0.0093	4.50205e-08	NA
36	Birth length || id:ieu-a-29	ieu-a-29	rs12545524	G	A	22170	0.0784	8	96905645	0.0139	1.53699e-08	NA
37	Body mass index || id:ieu-a-2	ieu-a-2	rs977747	G	T	339152	-0.0168	1	47684677	0.003	2.18198e-08	0.5333
38	Body mass index || id:ieu-a-2	ieu-a-2	rs17381664	C	T	339065	0.0201	1	78048331	0.0031	4.56773e-11	0.425
39	Body mass index || id:ieu-a-2	ieu-a-2	rs7550711	T	C	313621	0.0659	1	110082886	0.0087	5.05941e-14	0.0339
40	Body mass index || id:ieu-a-2	ieu-a-2	rs3849570	A	C	294030	0.0183	3	81792112	0.0033	1.93299e-08	0.3667
41	Body mass index || id:ieu-a-2	ieu-a-2	rs6457796	C	T	337750	0.0209	6	34828553	0.0033	2.53501e-10	0.2583
42	Body mass index || id:ieu-a-2	ieu-a-2	rs943005	T	C	339197	0.0444	6	50865820	0.0038	4.52376e-31	0.1
43	Body mass index || id:ieu-a-2	ieu-a-2	rs1167827	G	A	323308	0.02	7	75163169	0.0031	1.97501e-10	0.5417
44	Body mass index || id:ieu-a-2	ieu-a-2	rs2060604	C	T	339152	-0.0203	8	76650334	0.003	9.46019e-12	0.4417
45	Body mass index || id:ieu-a-2	ieu-a-2	rs2183825	C	T	339127	0.0241	9	28412375	0.0032	2.2228e-14	0.2917
46	Body mass index || id:ieu-a-2	ieu-a-2	rs7903146	T	C	339198	-0.0235	10	114758349	0.0033	1.10306e-12	0.25
47	Body mass index || id:ieu-a-2	ieu-a-2	rs13329567	T	C	338200	-0.0307	15	68104367	0.0035	1.52616e-18	0.2167
48	Body mass index || id:ieu-a-2	ieu-a-2	rs6567160	C	T	339006	0.0562	18	57829135	0.0035	6.68344e-59	0.2833
49	Body mass index || id:ieu-a-2	ieu-a-2	rs17066856	C	T	336765	-0.0371	18	58049656	0.005	2.00309e-13	0.1333
50	Body mass index || id:ieu-a-2	ieu-a-2	rs2820292	C	A	338768	0.0181	1	201784287	0.0029	5.45205e-10	0.5083
51	Body mass index || id:ieu-a-2	ieu-a-2	rs1460676	C	T	339157	0.0209	2	164567689	0.0038	4.97794e-08	0.2167
52	Body mass index || id:ieu-a-2	ieu-a-2	rs1528435	T	C	338993	0.0175	2	181550962	0.003	4.77397e-09	0.5833
53	Body mass index || id:ieu-a-2	ieu-a-2	rs17001654	G	C	235884	0.0304	4	77129568	0.0052	5.03095e-09	0.1583
55	Body mass index || id:ieu-a-2	ieu-a-2	rs13201877	G	A	339026	0.0236	6	137675541	0.0043	4.28499e-08	0.0833
56	Body mass index || id:ieu-a-2	ieu-a-2	rs13191362	G	A	338058	-0.0285	6	163033350	0.0047	1.09199e-09	0.2
57	Body mass index || id:ieu-a-2	ieu-a-2	rs2176598	C	T	333918	-0.0185	11	43864278	0.0033	3.46897e-08	0.8
58	Body mass index || id:ieu-a-2	ieu-a-2	rs3817334	T	C	339006	0.0256	11	47650993	0.003	1.16788e-17	0.45
59	Body mass index || id:ieu-a-2	ieu-a-2	rs12286929	G	A	337453	0.0211	11	115022404	0.0029	5.44252e-13	0.4333
60	Body mass index || id:ieu-a-2	ieu-a-2	rs7138803	A	G	339162	0.032	12	50247468	0.003	5.11446e-26	0.4417
61	Body mass index || id:ieu-a-2	ieu-a-2	rs1441264	A	G	326858	0.0172	13	79580919	0.0031	2.95903e-08	0.55
62	Body mass index || id:ieu-a-2	ieu-a-2	rs3736485	G	A	338449	-0.016	15	51748610	0.0029	4.52397e-08	0.575
63	Body mass index || id:ieu-a-2	ieu-a-2	rs12448257	A	G	330330	0.0246	16	3599655	0.0037	3.89762e-11	0.225
64	Body mass index || id:ieu-a-2	ieu-a-2	rs891389	T	C	236115	0.0209	18	21087531	0.0037	1.617e-08	0.325
65	Body mass index || id:ieu-a-2	ieu-a-2	rs14810	G	C	338718	0.0183	19	34304903	0.0033	1.923e-08	0.675
66	Body mass index || id:ieu-a-2	ieu-a-2	rs7531118	C	T	338123	0.0331	1	72837239	0.003	1.88018e-28	0.6083
67	Body mass index || id:ieu-a-2	ieu-a-2	rs1016287	C	T	339033	-0.0228	2	59305625	0.0033	4.35512e-12	0.675
68	Body mass index || id:ieu-a-2	ieu-a-2	rs2890652	C	T	218359	0.0279	2	142959931	0.0049	1.242e-08	0.125
69	Body mass index || id:ieu-a-2	ieu-a-2	rs13130484	T	C	338185	0.0398	4	45175691	0.003	8.01124e-41	0.4333
70	Body mass index || id:ieu-a-2	ieu-a-2	rs13107325	T	C	335619	0.0472	4	103188709	0.0066	1.0639e-12	0.1167
71	Body mass index || id:ieu-a-2	ieu-a-2	rs11727676	C	T	311073	-0.0365	4	145659064	0.0063	6.24698e-09	0.075
72	Body mass index || id:ieu-a-2	ieu-a-2	rs9374842	T	C	339068	0.0196	6	120185665	0.0034	7.19797e-09	0.7417
73	Body mass index || id:ieu-a-2	ieu-a-2	rs4740619	C	T	338930	-0.017	9	15634326	0.0029	6.35594e-09	0.4667
74	Body mass index || id:ieu-a-2	ieu-a-2	rs1928295	C	T	337265	-0.0182	9	120378483	0.0029	4.31797e-10	0.425
75	Body mass index || id:ieu-a-2	ieu-a-2	rs10840100	G	A	339135	0.0206	11	8669437	0.003	6.66653e-12	0.725
76	Body mass index || id:ieu-a-2	ieu-a-2	rs9579083	C	G	235969	0.0295	13	28017270	0.0046	1.426e-10	0.2333
77	Body mass index || id:ieu-a-2	ieu-a-2	rs12429545	A	G	330001	0.0324	13	54102206	0.0044	3.1521e-13	0.1
78	Body mass index || id:ieu-a-2	ieu-a-2	rs9540493	G	A	336023	-0.0182	13	66205704	0.0031	3.95203e-09	0.55
79	Body mass index || id:ieu-a-2	ieu-a-2	rs7144011	T	G	338347	0.0274	14	79940383	0.0035	6.04505e-15	0.275
80	Body mass index || id:ieu-a-2	ieu-a-2	rs879620	T	C	235997	0.0244	16	4015729	0.0039	3.93904e-10	0.5917
81	Body mass index || id:ieu-a-2	ieu-a-2	rs9926784	C	T	333191	-0.0249	16	19941968	0.0038	8.5487e-11	0.2083
82	Body mass index || id:ieu-a-2	ieu-a-2	rs4889606	G	A	338949	-0.0187	16	31011183	0.003	6.58006e-10	0.3583
83	Body mass index || id:ieu-a-2	ieu-a-2	rs12940622	A	G	339097	-0.0183	17	78615571	0.0029	3.63597e-10	0.4583
84	Body mass index || id:ieu-a-2	ieu-a-2	rs11672660	T	C	312079	-0.0339	19	46180184	0.0038	7.91043e-19	0.175
85	Body mass index || id:ieu-a-2	ieu-a-2	rs9304665	A	T	234806	0.0243	19	47602577	0.0043	1.59401e-08	0.7
86	Body mass index || id:ieu-a-2	ieu-a-2	rs6091540	T	C	339045	-0.0185	20	51087862	0.0033	2.13801e-08	0.275
87	Body mass index || id:ieu-a-2	ieu-a-2	rs543874	G	A	339078	0.0497	1	177889480	0.0037	2.28718e-40	0.2667
88	Body mass index || id:ieu-a-2	ieu-a-2	rs13021737	G	A	333169	0.0604	2	632348	0.0039	5.43876e-54	0.875
89	Body mass index || id:ieu-a-2	ieu-a-2	rs6713510	A	G	339118	0.0164	2	227034499	0.0029	1.97401e-08	0.4833
90	Body mass index || id:ieu-a-2	ieu-a-2	rs6804842	G	A	338525	0.0183	3	25106437	0.003	8.01604e-10	0.575
91	Body mass index || id:ieu-a-2	ieu-a-2	rs2365389	T	C	331668	-0.0195	3	61236462	0.003	1.34602e-10	0.3417
92	Body mass index || id:ieu-a-2	ieu-a-2	rs13078960	G	T	339205	0.029	3	85807590	0.0038	1.42298e-14	0.1833
93	Body mass index || id:ieu-a-2	ieu-a-2	rs16851483	T	G	236091	0.0478	3	141275436	0.0075	1.84999e-10	0.0917
94	Body mass index || id:ieu-a-2	ieu-a-2	rs2112347	G	T	339082	-0.0254	5	75015242	0.003	1.9602e-17	0.375
95	Body mass index || id:ieu-a-2	ieu-a-2	rs3800229	T	G	339072	0.0175	6	108996963	0.0032	4.95005e-08	0.6917
96	Body mass index || id:ieu-a-2	ieu-a-2	rs7899106	G	A	338835	0.0379	10	87410904	0.0067	1.269e-08	0.05
97	Body mass index || id:ieu-a-2	ieu-a-2	rs11030104	G	A	339035	-0.0416	11	27684517	0.0037	6.65733e-30	0.2
98	Body mass index || id:ieu-a-2	ieu-a-2	rs1421085	C	T	333087	0.0803	16	53800954	0.003	2.1677e-158	0.45
99	Body mass index || id:ieu-a-2	ieu-a-2	rs1000940	G	A	338903	0.0184	17	5283252	0.0033	1.81201e-08	0.225
100	Body mass index || id:ieu-a-2	ieu-a-2	rs2836754	C	T	337300	0.0169	21	40291740	0.003	1.60498e-08	0.65
101	Body mass index || id:ieu-a-2	ieu-a-2	rs657452	G	A	318585	-0.0227	1	49589847	0.0031	2.12324e-13	0.5833
102	Body mass index || id:ieu-a-2	ieu-a-2	rs11165643	T	C	337797	0.0221	1	96924097	0.003	1.43384e-13	0.575
103	Body mass index || id:ieu-a-2	ieu-a-2	rs10182181	G	A	338829	0.0309	2	25150296	0.0029	8.07049e-26	0.5
104	Body mass index || id:ieu-a-2	ieu-a-2	rs12986742	C	T	235995	0.0207	2	58975143	0.0036	8.92401e-09	0.5
105	Body mass index || id:ieu-a-2	ieu-a-2	rs17203016	G	A	333383	0.0211	2	208255518	0.0038	3.40596e-08	0.2
106	Body mass index || id:ieu-a-2	ieu-a-2	rs7599312	A	G	338186	-0.0214	2	213413231	0.0033	4.73042e-11	0.2917
107	Body mass index || id:ieu-a-2	ieu-a-2	rs1516725	C	T	337708	0.0448	3	185824004	0.0044	1.39412e-24	0.9083
108	Body mass index || id:ieu-a-2	ieu-a-2	rs7715256	T	G	339153	-0.0168	5	153537893	0.0029	8.85095e-09	0.55
109	Body mass index || id:ieu-a-2	ieu-a-2	rs6477694	T	C	339115	-0.0169	9	111932342	0.003	1.70498e-08	0.6417
110	Body mass index || id:ieu-a-2	ieu-a-2	rs10733682	G	A	336886	-0.0188	9	129460914	0.003	2.45499e-10	0.575
111	Body mass index || id:ieu-a-2	ieu-a-2	rs17094222	C	T	338823	0.0249	10	102395440	0.0037	2.18625e-11	0.2083
112	Body mass index || id:ieu-a-2	ieu-a-2	rs11057405	A	G	328905	-0.0304	12	122781897	0.0053	1.22e-08	0.0917
113	Body mass index || id:ieu-a-2	ieu-a-2	rs10132280	A	C	338856	-0.0221	14	25928179	0.0033	1.40088e-11	0.3333
114	Body mass index || id:ieu-a-2	ieu-a-2	rs3888190	A	C	338077	0.0311	16	28889486	0.003	3.45382e-25	0.3583
115	Body mass index || id:ieu-a-2	ieu-a-2	rs17724992	G	A	334494	-0.0196	19	18454825	0.0034	7.787e-09	0.3083
116	Cardioembolic stroke || id:ieu-a-1109	ieu-a-1109	rs879324	A	G	21185	0.2198	16	73068678	0.0393	2.28102e-08	0.1973
117	Cardioembolic stroke || id:ieu-a-1109	ieu-a-1109	rs6843082	A	G	21185	-0.3054	4	111718067	0.0373	2.80414e-16	0.7883
118	Celiac disease || id:ieu-a-1058	ieu-a-1058	rs13030124	A	G	24269	-0.105138	2	204694263	0.018842	2.398e-08	0.4502
119	Celiac disease || id:ieu-a-1058	ieu-a-1058	rs13119723	G	A	24257	-0.308838	4	123218313	0.0277233	7.59626e-29	0.1534
120	Celiac disease || id:ieu-a-1058	ieu-a-1058	rs12527282	T	C	24269	-0.154551	6	137967252	0.0209646	1.685e-13	0.2799
121	Celiac disease || id:ieu-a-1058	ieu-a-1058	rs6926336	C	T	24269	-0.812156	6	32407322	0.0804912	6.1235e-24	0.02191
122	Celiac disease || id:ieu-a-1058	ieu-a-1058	rs7162232	A	G	24269	-0.116894	15	75115895	0.0202624	7.97205e-09	0.6813
123	Celiac disease || id:ieu-a-1058	ieu-a-1058	rs10752747	T	G	24265	-0.116197	1	2524915	0.0198763	5.04801e-09	0.3088
124	Celiac disease || id:ieu-a-1058	ieu-a-1058	rs130078	G	C	24268	-0.577322	6	31118565	0.0242572	3.34965e-125	0.7809
125	Celiac disease || id:ieu-a-1058	ieu-a-1058	rs12663317	C	A	24269	-0.615816	6	32742827	0.0426761	3.52533e-47	0.08466
126	Celiac disease || id:ieu-a-1058	ieu-a-1058	rs6498114	T	G	24269	-0.131028	16	10964118	0.0211506	5.83405e-10	0.756
127	Celiac disease || id:ieu-a-1058	ieu-a-1058	rs9296009	T	A	24267	-0.953993	6	32114515	0.0289352	1e-200	0.2341
128	Celiac disease || id:ieu-a-1058	ieu-a-1058	rs931	A	G	24269	0.618424	6	33054550	0.0197579	1e-200	0.3068
129	Celiac disease || id:ieu-a-1058	ieu-a-1058	rs10892258	A	G	24263	-0.149545	11	118579865	0.0222305	1.7338e-11	0.2331
130	Celiac disease || id:ieu-a-1058	ieu-a-1058	rs2441467	C	T	24269	0.105261	2	61374149	0.0186632	1.69899e-08	0.4183
131	Celiac disease || id:ieu-a-1058	ieu-a-1058	rs13198474	A	G	24262	0.946238	6	25874423	0.0311878	1e-200	0.05478
132	Celiac disease || id:ieu-a-1058	ieu-a-1058	rs11979905	G	A	24269	0.162969	7	37437877	0.0292373	2.48599e-08	0.1076
133	Childhood obesity || id:ieu-a-1096	ieu-a-1096	rs6752378	A	C	13848	0.1695	2	25150116	0.0262	1.05099e-10	NA
134	Childhood obesity || id:ieu-a-1096	ieu-a-1096	rs571312	A	C	13848	0.1986	18	57839769	0.0309	1.25e-10	NA
135	Childhood obesity || id:ieu-a-1096	ieu-a-1096	rs9941349	T	C	13848	0.1978	16	53825488	0.0267	1.15904e-13	NA
136	Childhood obesity || id:ieu-a-1096	ieu-a-1096	rs1040070	C	G	13848	-0.1492	1	74977870	0.0269	2.77498e-08	NA
137	Childhood obesity || id:ieu-a-1096	ieu-a-1096	rs4854344	T	G	13848	0.2445	2	638144	0.0351	3.22329e-12	NA
138	Childhood obesity || id:ieu-a-1096	ieu-a-1096	rs7138803	A	G	13848	0.1672	12	50247468	0.0271	6.49501e-10	NA
139	Chronic kidney disease || id:ieu-a-1102	ieu-a-1102	rs7805747	A	G	115353	0.14	7	151407801	0.019	2.09991e-14	0.296
140	Chronic kidney disease || id:ieu-a-1102	ieu-a-1102	rs2453533	A	C	118140	0.11	15	45641225	0.015	5.40008e-12	0.291
141	Chronic kidney disease || id:ieu-a-1102	ieu-a-1102	rs13333226	G	A	118140	-0.21	16	20365654	0.02	3.80014e-26	0.177
142	Chronic kidney disease || id:ieu-a-1102	ieu-a-1102	rs3812035	T	G	113986	0.1	5	176817143	0.017	2.90001e-09	0.367
143	College completion || id:ieu-a-836	ieu-a-836	rs11584700	G	A	126559	0.0790432	1	204576983	0.011	8.23948e-12	0.24
144	College completion || id:ieu-a-836	ieu-a-836	rs4851264	C	T	126559	0.0640053	2	100810188	0.009	4.93287e-11	0.33
145	College completion || id:ieu-a-836	ieu-a-836	rs13401104	A	G	126559	-0.0725707	2	237105518	0.012	4.59695e-09	0.18
146	Coronary heart disease || id:ieu-a-7	ieu-a-7	rs7568458	A	T	184305	0.059618	2	85788175	0.0095093	3.62001e-10	0.448518
147	Coronary heart disease || id:ieu-a-7	ieu-a-7	rs2519093	T	C	184305	0.079704	9	136141870	0.0117524	1.18987e-11	0.190872
148	Coronary heart disease || id:ieu-a-7	ieu-a-7	rs1870634	G	T	184305	0.075878	10	44480811	0.0097113	5.55009e-15	0.637485
149	Coronary heart disease || id:ieu-a-7	ieu-a-7	rs8042271	A	G	184305	-0.096711	15	89574218	0.0175662	3.68002e-08	0.097718
150	Coronary heart disease || id:ieu-a-7	ieu-a-7	rs56289821	A	G	184305	-0.13361	19	11188247	0.0170415	4.44017e-15	0.100378
151	Coronary heart disease || id:ieu-a-7	ieu-a-7	rs9970807	T	C	184305	-0.12575	1	56965664	0.016695	5.00035e-14	0.084903
152	Coronary heart disease || id:ieu-a-7	ieu-a-7	rs4593108	G	C	184305	-0.07083	4	148281001	0.0115558	8.82003e-10	0.204651
153	Coronary heart disease || id:ieu-a-7	ieu-a-7	rs10080815	G	T	184305	0.246627	6	160687412	0.0308579	1.33015e-15	0.027558
154	Coronary heart disease || id:ieu-a-7	ieu-a-7	rs55730499	T	C	184305	0.316641	6	161005610	0.0242403	5.39014e-39	0.056243
155	Coronary heart disease || id:ieu-a-7	ieu-a-7	rs10840293	A	G	184305	0.054714	11	9751196	0.009619	1.28e-08	0.549821
156	Coronary heart disease || id:ieu-a-7	ieu-a-7	rs2128739	C	A	184305	-0.065565	11	103673277	0.0100568	7.05018e-11	0.676464
157	Coronary heart disease || id:ieu-a-7	ieu-a-7	rs2681472	G	A	184305	0.074114	12	90008959	0.0113331	6.17021e-11	0.201306
158	Coronary heart disease || id:ieu-a-7	ieu-a-7	rs11065979	T	C	184305	0.068556	12	112059557	0.0107672	1.93001e-10	0.365499
159	Coronary heart disease || id:ieu-a-7	ieu-a-7	rs663129	A	G	184305	0.058163	18	57838401	0.0105173	3.2e-08	0.256835
160	Coronary heart disease || id:ieu-a-7	ieu-a-7	rs7528419	G	A	184305	-0.11453	1	109817192	0.011482	1.97015e-23	0.21418
161	Coronary heart disease || id:ieu-a-7	ieu-a-7	rs6689306	G	A	184305	-0.056012	1	154395946	0.0094061	2.59998e-09	0.552455
162	Coronary heart disease || id:ieu-a-7	ieu-a-7	rs1199338	C	A	184305	0.073596	3	138087467	0.0124987	3.89996e-09	0.161866
163	Coronary heart disease || id:ieu-a-7	ieu-a-7	rs56336142	C	T	184305	-0.066813	6	39134099	0.0118763	1.84999e-08	0.192738
164	Coronary heart disease || id:ieu-a-7	ieu-a-7	rs11191416	G	T	184305	-0.079249	10	104604916	0.0135252	4.64997e-09	0.12747
165	Coronary heart disease || id:ieu-a-7	ieu-a-7	rs4468572	C	T	184305	0.077234	15	79124475	0.0095277	4.44017e-16	0.585831
166	Coronary heart disease || id:ieu-a-7	ieu-a-7	rs28451064	A	G	184305	0.127571	21	35593827	0.015952	1.33015e-15	0.121186
167	Coronary heart disease || id:ieu-a-7	ieu-a-7	rs515135	C	T	184305	0.067499	2	21286057	0.0121924	3.09001e-08	0.791985
168	Coronary heart disease || id:ieu-a-7	ieu-a-7	rs17678683	G	T	184305	0.098786	2	145286559	0.0166548	2.99999e-09	0.087681
169	Coronary heart disease || id:ieu-a-7	ieu-a-7	rs115654617	A	C	184305	0.137846	2	203893999	0.0158314	3.12033e-18	0.106962
170	Coronary heart disease || id:ieu-a-7	ieu-a-7	rs17087335	T	G	184305	0.060764	4	57838583	0.0111159	4.58997e-08	0.214637
171	Coronary heart disease || id:ieu-a-7	ieu-a-7	rs12202017	G	A	184305	-0.066813	6	134173151	0.0099612	1.98016e-11	0.300047
172	Coronary heart disease || id:ieu-a-7	ieu-a-7	rs11556924	T	C	184305	-0.072569	7	129663496	0.0110605	5.33949e-11	0.313325
173	Coronary heart disease || id:ieu-a-7	ieu-a-7	rs2487928	A	G	184305	0.062633	10	30323892	0.0095049	4.40961e-11	0.418221
174	Coronary heart disease || id:ieu-a-7	ieu-a-7	rs11838776	A	G	184305	0.068566	13	111040681	0.0107552	1.83e-10	0.263277
175	Coronary heart disease || id:ieu-a-7	ieu-a-7	rs56062135	T	C	184305	-0.069743	15	67455630	0.0118937	4.52002e-09	0.205729
176	Coronary heart disease || id:ieu-a-7	ieu-a-7	rs4420638	G	A	184305	0.091906	19	45422946	0.0140977	7.06968e-11	0.166036
177	Coronary heart disease || id:ieu-a-7	ieu-a-7	rs67180937	G	T	184305	0.078807	1	222823743	0.0110551	1.00995e-12	0.663052
178	Coronary heart disease || id:ieu-a-7	ieu-a-7	rs16986953	A	G	184305	0.08516	2	19942473	0.0150265	1.45001e-08	0.104706
179	Coronary heart disease || id:ieu-a-7	ieu-a-7	rs9349379	G	A	184305	0.131836	6	12903957	0.0096527	1.81009e-42	0.431606
180	Coronary heart disease || id:ieu-a-7	ieu-a-7	rs2107595	A	G	184305	0.073415	7	19049388	0.0112951	8.05008e-11	0.20047
181	Coronary heart disease || id:ieu-a-7	ieu-a-7	rs3918226	T	C	184305	0.133315	7	150690176	0.0221275	1.69001e-09	0.064515
182	Coronary heart disease || id:ieu-a-7	ieu-a-7	rs2891168	G	A	184305	0.193401	9	22098619	0.0091877	2.28981e-98	0.488668
183	Coronary heart disease || id:ieu-a-7	ieu-a-7	rs1412444	T	C	184305	0.066812	10	91002927	0.0096809	5.14991e-12	0.369131
184	Coronary heart disease || id:ieu-a-7	ieu-a-7	rs10139550	G	C	184305	0.05538	14	100145710	0.0097569	1.38e-08	0.423033
185	Coronary heart disease || id:ieu-a-7	ieu-a-7	rs7212798	C	T	184305	0.079961	17	59013488	0.0142216	1.88001e-08	0.146516
186	Coronary heart disease || id:ieu-a-7	ieu-a-7	rs180803	T	G	184305	-0.180923	22	24658858	0.0283062	1.63999e-10	0.029268
187	Crohn's disease || id:ieu-a-12	ieu-a-12	rs1363907	A	G	51874	0.102575	5	96252803	0.0125984	3.89135e-16	0.4212
188	Crohn's disease || id:ieu-a-12	ieu-a-12	rs9264942	C	T	51874	0.150794	6	31274380	0.0128298	6.77798e-32	0.3529
190	Crohn's disease || id:ieu-a-12	ieu-a-12	rs3801810	A	G	51874	0.105079	7	26892531	0.01402	6.63285e-14	0.2337
191	Crohn's disease || id:ieu-a-12	ieu-a-12	rs1456896	T	C	51874	0.0977081	7	50304461	0.0131392	1.03467e-13	0.6894
193	Crohn's disease || id:ieu-a-12	ieu-a-12	rs2395022	C	A	51874	-0.177152	7	98750379	0.0281553	3.1348e-10	0.95885
194	Crohn's disease || id:ieu-a-12	ieu-a-12	rs7015630	C	T	51874	-0.0842498	8	90875918	0.0137523	8.99974e-10	0.2657
195	Crohn's disease || id:ieu-a-12	ieu-a-12	rs7848647	C	T	51874	0.141308	9	117569046	0.0129961	1.54846e-27	0.6746
196	Crohn's disease || id:ieu-a-12	ieu-a-12	rs34779708	G	T	51874	0.134457	10	35466185	0.0123872	1.89714e-27	0.3512
197	Crohn's disease || id:ieu-a-12	ieu-a-12	rs1250573	A	G	51874	-0.141693	10	81042475	0.0134477	5.85733e-26	0.3155
198	Crohn's disease || id:ieu-a-12	ieu-a-12	rs7085798	A	C	51874	-0.174348	10	101288347	0.0120372	1.52651e-47	0.5176
199	Crohn's disease || id:ieu-a-12	ieu-a-12	rs12796489	A	C	51874	-0.79177	11	3059360	0.0526931	4.95564e-51	0.02286
200	Crohn's disease || id:ieu-a-12	ieu-a-12	rs3184504	C	T	51874	-0.067651	12	111884608	0.0119969	1.71017e-08	0.5074
201	Crohn's disease || id:ieu-a-12	ieu-a-12	rs9554587	G	A	51874	-0.0951561	13	100040654	0.0146501	8.28896e-11	0.2242
202	Crohn's disease || id:ieu-a-12	ieu-a-12	rs6500315	G	A	51874	0.145539	16	50508101	0.0146056	2.17721e-23	0.7753
203	Crohn's disease || id:ieu-a-12	ieu-a-12	rs9889296	A	G	51874	-0.143097	17	32570547	0.0137815	2.95665e-25	0.2723
204	Crohn's disease || id:ieu-a-12	ieu-a-12	rs4795397	G	A	51874	0.132338	17	38023745	0.0120311	3.83619e-28	0.4713
205	Crohn's disease || id:ieu-a-12	ieu-a-12	rs12949918	C	T	51874	-0.104177	17	40526273	0.0123587	3.47376e-17	0.4185
206	Crohn's disease || id:ieu-a-12	ieu-a-12	rs6111031	T	C	51874	-0.282366	20	1682037	0.018121	9.60727e-55	0.1591
207	Crohn's disease || id:ieu-a-12	ieu-a-12	rs17129991	T	C	51874	-0.284461	1	67862986	0.0450901	2.81365e-10	0.02246
208	Crohn's disease || id:ieu-a-12	ieu-a-12	rs17391694	T	C	51874	-0.119051	1	78623626	0.0199954	2.61818e-09	0.1226
209	Crohn's disease || id:ieu-a-12	ieu-a-12	rs2974935	T	G	51874	0.0755507	1	155181843	0.0121937	5.79522e-10	0.4948
210	Crohn's disease || id:ieu-a-12	ieu-a-12	rs10800309	G	A	51874	-0.0904086	1	161472158	0.0126389	8.47813e-13	0.6578
211	Crohn's disease || id:ieu-a-12	ieu-a-12	rs10798069	T	G	51874	-0.070387	1	186875459	0.0119822	4.24717e-09	0.4925
212	Crohn's disease || id:ieu-a-12	ieu-a-12	rs77981966	T	C	51874	0.182656	2	43777964	0.0222451	2.1923e-16	0.07271
213	Crohn's disease || id:ieu-a-12	ieu-a-12	rs13001325	T	C	51874	-0.122687	2	102939036	0.0125708	1.67687e-22	0.3757
214	Crohn's disease || id:ieu-a-12	ieu-a-12	rs11691685	G	A	51874	-0.157687	2	145481827	0.0233162	1.35176e-11	0.08024
215	Crohn's disease || id:ieu-a-12	ieu-a-12	rs1517352	C	A	51874	0.0800097	2	191931464	0.0124517	1.31362e-10	0.6048
216	Crohn's disease || id:ieu-a-12	ieu-a-12	rs6738394	A	G	51874	0.0777406	2	219110625	0.011991	8.97635e-11	0.4519
217	Crohn's disease || id:ieu-a-12	ieu-a-12	rs12694846	G	A	51874	0.115366	2	231148128	0.0136242	2.50092e-17	0.2593
218	Crohn's disease || id:ieu-a-12	ieu-a-12	rs11713774	C	T	51874	0.132662	3	18765978	0.0171654	1.08868e-14	0.1427
219	Crohn's disease || id:ieu-a-12	ieu-a-12	rs7438704	G	A	51874	0.0839019	4	48363245	0.0126601	3.41979e-11	0.6435
220	Crohn's disease || id:ieu-a-12	ieu-a-12	rs3776414	G	T	51874	0.0888353	5	10689562	0.012297	5.04313e-13	0.3756
221	Crohn's disease || id:ieu-a-12	ieu-a-12	rs7711427	C	A	51874	0.24803	5	40414886	0.0124713	5.16535e-88	0.613
222	Crohn's disease || id:ieu-a-12	ieu-a-12	rs79980175	C	A	51874	-0.134258	5	40521892	0.0182147	1.69551e-13	0.136
223	Crohn's disease || id:ieu-a-12	ieu-a-12	rs7773324	A	G	51874	0.078744	6	382559	0.012909	1.06106e-09	0.6002
224	Crohn's disease || id:ieu-a-12	ieu-a-12	rs1847472	A	C	51874	-0.0853854	6	90973159	0.0132299	1.08971e-10	0.3421
225	Crohn's disease || id:ieu-a-12	ieu-a-12	rs9457247	T	C	51874	0.123663	6	167392174	0.0124045	2.07922e-23	0.5398
226	Crohn's disease || id:ieu-a-12	ieu-a-12	rs61839660	T	C	51874	0.148159	10	6094697	0.0203346	3.19227e-13	0.08983
227	Crohn's disease || id:ieu-a-12	ieu-a-12	rs303429	T	C	51874	0.0762756	10	30708441	0.0124275	8.37568e-10	0.5997
229	Crohn's disease || id:ieu-a-12	ieu-a-12	rs559928	C	T	51874	0.099124	11	64150370	0.0158237	3.74524e-10	0.8128
230	Crohn's disease || id:ieu-a-12	ieu-a-12	rs9594766	A	G	51874	-0.0735547	13	43040043	0.0121434	1.38526e-09	0.5294
231	Crohn's disease || id:ieu-a-12	ieu-a-12	rs1646019	T	C	51874	-0.111379	16	11359680	0.013383	8.61787e-17	0.303
232	Crohn's disease || id:ieu-a-12	ieu-a-12	rs2270395	T	C	51874	0.124328	16	50846832	0.0144786	8.92689e-18	0.7616
233	Crohn's disease || id:ieu-a-12	ieu-a-12	rs11117431	G	A	51874	-0.14927	16	86015316	0.0164404	1.09094e-19	0.1978
234	Crohn's disease || id:ieu-a-12	ieu-a-12	rs2847293	T	A	51874	-0.166911	18	12782448	0.0158476	6.13762e-26	0.8404
235	Crohn's disease || id:ieu-a-12	ieu-a-12	rs6679677	A	C	51874	-0.185152	1	114303808	0.0220556	4.66659e-17	0.09755
236	Crohn's disease || id:ieu-a-12	ieu-a-12	rs2641348	G	A	51874	-0.121336	1	120437884	0.0198422	9.65162e-10	0.1077
237	Crohn's disease || id:ieu-a-12	ieu-a-12	rs12411259	A	G	51874	0.134364	1	172866210	0.0137443	1.42758e-22	0.2401
238	Crohn's disease || id:ieu-a-12	ieu-a-12	rs3024505	A	G	51874	0.165311	1	206939904	0.0159634	3.94548e-25	0.1573
239	Crohn's disease || id:ieu-a-12	ieu-a-12	rs7608910	G	A	51874	0.120609	2	61204856	0.0121405	2.94917e-23	0.3909
240	Crohn's disease || id:ieu-a-12	ieu-a-12	rs6738490	C	T	51874	0.226164	2	234161583	0.0120892	4.25794e-78	0.5274
242	Crohn's disease || id:ieu-a-12	ieu-a-12	rs6827756	C	T	51874	-0.0789645	4	123184411	0.0125632	3.27002e-10	0.6251
243	Crohn's disease || id:ieu-a-12	ieu-a-12	rs71624119	A	G	51874	-0.0923221	5	55440730	0.0149485	6.574e-10	0.2422
245	Crohn's disease || id:ieu-a-12	ieu-a-12	rs6908425	C	T	51874	0.103988	6	20728731	0.0150464	4.80839e-12	0.7843
246	Crohn's disease || id:ieu-a-12	ieu-a-12	rs6456426	A	C	51874	-0.0991795	6	21438889	0.0119962	1.3671e-16	0.4984
247	Crohn's disease || id:ieu-a-12	ieu-a-12	rs11152949	G	A	51874	0.133849	6	106449085	0.0128549	2.17921e-25	0.3195
248	Crohn's disease || id:ieu-a-12	ieu-a-12	rs2538470	G	A	51874	-0.0749643	7	148220448	0.0122847	1.04597e-09	0.6378
249	Crohn's disease || id:ieu-a-12	ieu-a-12	rs10758669	A	C	51874	-0.14975	9	4981602	0.012299	4.18504e-34	0.6504
250	Crohn's disease || id:ieu-a-12	ieu-a-12	rs7969592	G	A	51874	-0.0731898	12	68579649	0.011991	1.03612e-09	0.4746
251	Crohn's disease || id:ieu-a-12	ieu-a-12	rs11159833	T	C	51874	0.155227	14	88476004	0.0207601	7.59277e-14	0.08681
252	Crohn's disease || id:ieu-a-12	ieu-a-12	rs72727394	T	C	51874	0.103233	15	38847022	0.0149661	5.28202e-12	0.2007
253	Crohn's disease || id:ieu-a-12	ieu-a-12	rs17293632	T	C	51874	0.128384	15	67442596	0.0139602	3.69828e-20	0.2364
254	Crohn's disease || id:ieu-a-12	ieu-a-12	rs7194886	T	C	51874	-0.226986	16	50725193	0.0121749	1.4184e-77	0.4357
255	Crohn's disease || id:ieu-a-12	ieu-a-12	rs7236492	T	C	51874	-0.0996611	18	77220616	0.017342	9.09452e-09	0.1537
256	Crohn's disease || id:ieu-a-12	ieu-a-12	rs35164067	A	G	51874	-0.143373	19	10525181	0.015563	3.18787e-20	0.2039
257	Crohn's disease || id:ieu-a-12	ieu-a-12	rs17694108	A	G	51874	0.0795895	19	33731551	0.0134523	3.29018e-09	0.2797
258	Crohn's disease || id:ieu-a-12	ieu-a-12	rs640466	C	T	51874	-0.0758092	19	34670725	0.0124963	1.30704e-09	0.3739
259	Crohn's disease || id:ieu-a-12	ieu-a-12	rs2413583	T	C	51874	-0.210407	22	39659773	0.0168361	7.72147e-36	0.1654
260	Crohn's disease || id:ieu-a-12	ieu-a-12	rs6702421	T	C	51874	0.110194	1	197559324	0.0141395	6.52529e-15	0.2255
261	Crohn's disease || id:ieu-a-12	ieu-a-12	rs13407913	G	A	51874	0.114508	2	25097644	0.0119519	9.63607e-22	0.4306
262	Crohn's disease || id:ieu-a-12	ieu-a-12	rs780094	C	T	51874	-0.116483	2	27741237	0.0120611	4.55722e-22	0.6051
263	Crohn's disease || id:ieu-a-12	ieu-a-12	rs35320439	C	T	51874	0.0840555	2	242737341	0.0137546	9.89464e-10	0.3104
264	Crohn's disease || id:ieu-a-12	ieu-a-12	rs3197999	A	G	51874	0.155114	3	49721532	0.0128775	2.05211e-33	0.2812
265	Crohn's disease || id:ieu-a-12	ieu-a-12	rs4703855	T	C	51874	-0.073261	5	71693899	0.0132248	3.03054e-08	0.2998
266	Crohn's disease || id:ieu-a-12	ieu-a-12	rs17622378	G	A	51874	0.190197	5	131778452	0.0120781	7.17133e-56	0.4186
267	Crohn's disease || id:ieu-a-12	ieu-a-12	rs438475	A	G	51874	0.159076	6	32186245	0.0172814	3.41507e-20	0.1322
268	Crohn's disease || id:ieu-a-12	ieu-a-12	rs6651252	C	T	51874	-0.149029	8	129567181	0.0183017	3.86011e-16	0.13
269	Crohn's disease || id:ieu-a-12	ieu-a-12	rs11793497	G	A	51874	0.168922	9	139271850	0.0121801	9.80393e-44	0.423
270	Crohn's disease || id:ieu-a-12	ieu-a-12	rs2153283	A	C	51874	-0.108804	10	59972299	0.0155227	2.39497e-12	0.217
271	Crohn's disease || id:ieu-a-12	ieu-a-12	rs11236797	A	C	51874	0.180737	11	76299649	0.0120572	8.53886e-51	0.4444
272	Crohn's disease || id:ieu-a-12	ieu-a-12	rs10878302	A	T	51874	0.15677	12	40669826	0.023765	4.20436e-11	0.92855
273	Crohn's disease || id:ieu-a-12	ieu-a-12	rs1927681	A	T	51874	0.0887872	13	27558881	0.0121244	2.42493e-13	0.443
274	Crohn's disease || id:ieu-a-12	ieu-a-12	rs915286	A	G	51874	0.066645	13	40695992	0.0119709	2.5875e-08	0.5488
275	Crohn's disease || id:ieu-a-12	ieu-a-12	rs6561151	A	G	51874	0.147148	13	44484706	0.0142318	4.6752e-25	0.2235
276	Crohn's disease || id:ieu-a-12	ieu-a-12	rs1569328	T	C	51874	-0.109215	14	75741751	0.0167191	6.47441e-11	0.1702
277	Crohn's disease || id:ieu-a-12	ieu-a-12	rs1292053	G	A	51874	0.0911854	17	57963537	0.0118917	1.74703e-14	0.442
278	Crohn's disease || id:ieu-a-12	ieu-a-12	rs1297258	T	C	51874	-0.127246	21	16806709	0.0122169	2.10523e-25	0.4249
279	Crohn's disease || id:ieu-a-12	ieu-a-12	rs2284553	G	A	51874	0.103192	21	34776695	0.0123247	5.626e-17	0.5904
281	Crohn's disease || id:ieu-a-12	ieu-a-12	rs7517847	G	T	51874	-0.335814	1	67681669	0.0124758	1.37721e-159	0.4352
282	Crohn's disease || id:ieu-a-12	ieu-a-12	rs35730213	C	G	51874	-0.151105	1	200874229	0.0138184	7.8361e-28	0.2807
283	Crohn's disease || id:ieu-a-12	ieu-a-12	rs6740462	A	C	51874	0.099737	2	65667272	0.0141387	1.7362e-12	0.7378
284	Crohn's disease || id:ieu-a-12	ieu-a-12	rs34804116	A	C	51874	-0.0939086	5	72539850	0.0126747	1.27145e-13	0.3867
285	Crohn's disease || id:ieu-a-12	ieu-a-12	rs181826	A	C	51874	0.0995948	5	141526057	0.0127047	4.53419e-15	0.6266
286	Crohn's disease || id:ieu-a-12	ieu-a-12	rs17388425	G	C	51874	-0.157253	5	158824174	0.0172142	6.53582e-20	0.1598
287	Crohn's disease || id:ieu-a-12	ieu-a-12	rs56163845	G	A	51874	-0.091908	5	173373948	0.0134853	9.3994e-12	0.3096
288	Crohn's disease || id:ieu-a-12	ieu-a-12	rs1267501	C	T	51874	0.0871787	6	14715257	0.0151984	9.69059e-09	0.8106
289	Crohn's disease || id:ieu-a-12	ieu-a-12	rs3129871	C	A	51874	-0.087922	6	32406342	0.0130803	1.79556e-11	0.6601
290	Crohn's disease || id:ieu-a-12	ieu-a-12	rs9491892	G	T	51874	0.137869	6	128280358	0.0163762	3.80102e-17	0.1496
291	Crohn's disease || id:ieu-a-12	ieu-a-12	rs212388	T	C	51874	-0.102377	6	159490436	0.0124319	1.79515e-16	0.6043
292	Crohn's disease || id:ieu-a-12	ieu-a-12	rs7786444	T	C	51874	0.112085	7	28154384	0.0183382	9.83354e-10	0.1163
293	Crohn's disease || id:ieu-a-12	ieu-a-12	rs10956252	G	C	51874	0.118641	8	126536137	0.0123641	8.34065e-22	0.6189
294	Crohn's disease || id:ieu-a-12	ieu-a-12	rs10995271	C	G	51874	-0.187653	10	64438486	0.012242	4.92266e-53	0.6098
295	Crohn's disease || id:ieu-a-12	ieu-a-12	rs2227551	T	G	51874	0.0994456	10	75669190	0.0137489	4.72389e-13	0.7288
296	Crohn's disease || id:ieu-a-12	ieu-a-12	rs34787213	T	C	51874	-0.14973	11	60799046	0.0183059	2.85496e-16	0.1401
297	Crohn's disease || id:ieu-a-12	ieu-a-12	rs28999107	T	G	51874	0.0856594	12	6493100	0.0126539	1.2933e-11	0.4387
298	Crohn's disease || id:ieu-a-12	ieu-a-12	rs76906269	G	A	51874	0.394341	12	40607709	0.0370279	1.74703e-26	0.01883
299	Crohn's disease || id:ieu-a-12	ieu-a-12	rs26528	C	T	51874	0.119845	16	28517709	0.0122466	1.2933e-22	0.4576
301	Crohn's disease || id:ieu-a-12	ieu-a-12	rs2024092	A	G	51874	0.147664	19	1124031	0.0143378	7.12525e-25	0.2162
302	Crohn's disease || id:ieu-a-12	ieu-a-12	rs516246	T	C	51874	0.114576	19	49206172	0.0123121	1.3277e-20	0.4652
303	Crohn's disease || id:ieu-a-12	ieu-a-12	rs6074022	T	C	51874	-0.0963211	20	44740196	0.0137745	2.6965e-12	0.7497
304	Crohn's disease || id:ieu-a-12	ieu-a-12	rs259964	G	A	51874	-0.0713342	20	57824309	0.0119064	2.08238e-09	0.5414
305	Crohn's disease || id:ieu-a-12	ieu-a-12	rs6062496	A	G	51874	0.120078	20	62329099	0.0124099	3.81593e-22	0.5694
306	Crohn's disease || id:ieu-a-12	ieu-a-12	rs8127691	C	T	51874	-0.123357	21	45614860	0.0121887	4.4761e-24	0.6132
307	Crohn's disease || id:ieu-a-12	ieu-a-12	rs727563	T	C	51874	-0.0921252	22	41867377	0.014461	1.88274e-10	0.7973
308	Crohn's disease || id:ieu-a-12	ieu-a-12	rs36016881	G	A	51874	-0.108961	1	8051241	0.0170379	1.60313e-10	0.1754
309	Depressive symptoms || id:ieu-a-1000	ieu-a-1000	rs7973260	G	A	161460	-0.031	12	118375486	0.005	1.77599e-09	0.8097
310	Depressive symptoms || id:ieu-a-1000	ieu-a-1000	rs62100776	T	A	161460	0.025	18	50754633	0.004	8.45396e-09	0.472
311	Difference in height between adolescence and adulthood || id:ieu-a-1040	ieu-a-1040	rs7759938	T	C	4277	-0.0738346	6	105378954	0.0233482	3.86652e-09	NA
312	Difference in height between childhood and adulthood || id:ieu-a-1037	ieu-a-1037	rs1172294	G	A	10799	-0.0790177	2	25169200	0.0135959	1.01555e-08	NA
313	Eczema || id:ieu-a-996	ieu-a-996	rs12188917	C	T	40530	0.170064	5	131991085	0.0215238	2.89001e-15	0.205033
314	Eczema || id:ieu-a-996	ieu-a-996	rs12334935	A	G	40529	0.0926111	8	126617990	0.0168776	4.18004e-08	0.473769
315	Eczema || id:ieu-a-996	ieu-a-996	rs2212434	T	C	40530	0.129133	11	76281593	0.0168787	2.08978e-14	0.450704
316	Eczema || id:ieu-a-996	ieu-a-996	rs3120745	G	A	40530	-0.106987	1	153019258	0.0195755	4.72999e-08	0.690562
317	Eczema || id:ieu-a-996	ieu-a-996	rs479844	G	A	40531	0.143746	11	65551957	0.0170384	3.44985e-17	0.548407
318	Eczema || id:ieu-a-996	ieu-a-996	rs2918299	T	C	38477	0.142564	19	8787273	0.0229551	5.45004e-10	0.166014
319	Eczema || id:ieu-a-996	ieu-a-996	rs6062486	A	G	40531	0.104574	20	62302539	0.0187255	2.39999e-08	0.647639
320	Eczema || id:ieu-a-996	ieu-a-996	rs12144049	T	C	40530	-0.201805	1	152440910	0.0186406	2.80027e-27	0.677644
321	Eczema || id:ieu-a-996	ieu-a-996	rs6419573	C	T	40529	-0.12395	2	103027103	0.0196501	2.91998e-10	0.708531
322	Eczema || id:ieu-a-996	ieu-a-996	rs4151657	C	T	40531	0.10198	6	31917540	0.0176565	7.85995e-09	0.33741
323	Eczema || id:ieu-a-996	ieu-a-996	rs10790275	C	G	40834	0.122434	11	118745884	0.0218529	2.15998e-08	0.7512
324	Eczema || id:ieu-a-996	ieu-a-996	rs8066625	A	G	40529	0.175585	17	40390629	0.031912	3.83999e-08	0.107212
325	Extreme body mass index || id:ieu-a-85	ieu-a-85	rs2815752	A	G	15681	0.16	1	72812440	0.026	5.30005e-10	0.65
326	Extreme body mass index || id:ieu-a-85	ieu-a-85	rs574367	T	G	12434	0.22	1	177873210	0.036	1.40001e-09	0.267
327	Extreme body mass index || id:ieu-a-85	ieu-a-85	rs11865578	A	G	10512	-0.27	16	19871982	0.047	4.30002e-09	0.142
328	Extreme body mass index || id:ieu-a-85	ieu-a-85	rs11127483	A	G	11930	0.26	2	623691	0.039	3.59998e-11	0.864
329	Extreme body mass index || id:ieu-a-85	ieu-a-85	rs11075990	G	A	15637	0.31	16	53819893	0.026	9.30037e-33	0.448
330	Extreme body mass index || id:ieu-a-85	ieu-a-85	rs8089364	C	T	13734	0.2	18	57858829	0.031	9.09913e-11	0.308
331	Extreme body mass index || id:ieu-a-85	ieu-a-85	rs1516725	C	T	10502	0.26	3	185824004	0.046	2.1e-08	0.908
332	Extreme height || id:ieu-a-86	ieu-a-86	rs7534091	G	A	13886	-0.18	1	118864616	0.031	7.10003e-09	0.333
333	Extreme height || id:ieu-a-86	ieu-a-86	rs310405	A	G	15931	0.16	6	81800362	0.026	1e-09	0.465
334	Extreme height || id:ieu-a-86	ieu-a-86	rs1490384	T	C	15931	0.17	6	126851160	0.025	8.19974e-12	0.433
335	Extreme height || id:ieu-a-86	ieu-a-86	rs552707	C	T	15241	-0.16	7	28205303	0.028	2.1e-08	0.686
336	Extreme height || id:ieu-a-86	ieu-a-86	rs4075154	G	A	10412	-0.28	8	57209246	0.048	4e-09	0.133
337	Extreme height || id:ieu-a-86	ieu-a-86	rs8081612	T	C	14678	0.18	17	61724695	0.029	2e-10	0.325
338	Extreme height || id:ieu-a-86	ieu-a-86	rs17720281	T	C	15772	0.2	4	145543776	0.028	5.00035e-13	0.3
339	Extreme height || id:ieu-a-86	ieu-a-86	rs2982712	C	T	15733	0.16	6	152358179	0.028	1.29999e-08	0.525
340	Extreme height || id:ieu-a-86	ieu-a-86	rs10492321	A	T	12767	0.24	12	93980088	0.039	9.40005e-10	0.19
341	Extreme height || id:ieu-a-86	ieu-a-86	rs2145270	T	C	15049	-0.19	20	6621685	0.028	1.50003e-11	0.61
342	Extreme height || id:ieu-a-86	ieu-a-86	rs224333	A	G	15379	0.29	20	34023962	0.028	7.50067e-25	0.319
343	Extreme height || id:ieu-a-86	ieu-a-86	rs2284746	G	C	15951	0.15	1	17306675	0.026	1e-08	0.583
344	Extreme height || id:ieu-a-86	ieu-a-86	rs3791679	G	A	13778	-0.2	2	56096892	0.033	8.19993e-10	0.28
345	Extreme height || id:ieu-a-86	ieu-a-86	rs1173727	C	T	15748	-0.16	5	32830521	0.026	1.6e-10	0.517
346	Extreme height || id:ieu-a-86	ieu-a-86	rs153750	G	T	15672	0.16	5	171181237	0.027	1.7e-09	0.675
347	Extreme height || id:ieu-a-86	ieu-a-86	rs806794	G	A	14675	-0.22	6	26200677	0.029	6.09958e-14	0.276
349	Extreme height || id:ieu-a-86	ieu-a-86	rs42235	T	C	15068	0.27	7	92248076	0.029	9.3994e-21	0.34
350	Extreme height || id:ieu-a-86	ieu-a-86	rs11054421	A	G	15682	0.16	12	11855093	0.027	1.2e-09	0.393
351	Extreme height || id:ieu-a-86	ieu-a-86	rs3764419	A	C	15746	-0.15	17	29164023	0.026	1.5e-08	0.375
352	Extreme height || id:ieu-a-86	ieu-a-86	rs3814333	T	C	15282	0.16	1	184007119	0.027	5.89997e-09	0.342
353	Extreme height || id:ieu-a-86	ieu-a-86	rs1866146	A	G	15714	-0.16	2	25380573	0.027	1.6e-09	0.717
354	Extreme height || id:ieu-a-86	ieu-a-86	rs509035	A	G	15174	0.18	3	172163449	0.028	2.30001e-10	0.325
355	Extreme height || id:ieu-a-86	ieu-a-86	rs7663818	T	C	11420	-0.3	4	17936443	0.043	2.09991e-12	0.158
356	Extreme height || id:ieu-a-86	ieu-a-86	rs2034629	G	A	15652	0.17	4	82226349	0.026	4.30031e-11	0.283
357	Extreme height || id:ieu-a-86	ieu-a-86	rs7701414	G	A	15633	0.16	5	131585958	0.025	4.79999e-10	0.483
358	Extreme height || id:ieu-a-86	ieu-a-86	rs12200980	G	T	15965	0.17	6	7688608	0.025	9.70063e-11	0.425
359	Extreme height || id:ieu-a-86	ieu-a-86	rs9391253	T	A	15152	0.18	6	105367616	0.028	1.40001e-10	0.367
360	Extreme height || id:ieu-a-86	ieu-a-86	rs10748128	T	G	15156	0.17	12	69827658	0.029	1.2e-08	0.348
361	Extreme height || id:ieu-a-86	ieu-a-86	rs8030379	A	G	16028	0.16	15	84590910	0.025	7.50067e-11	0.475
362	Extreme height || id:ieu-a-86	ieu-a-86	rs11205303	C	T	15209	0.23	1	149906413	0.03	3.80014e-15	0.358
363	Extreme height || id:ieu-a-86	ieu-a-86	rs17361789	G	T	14610	0.19	1	172122601	0.031	7.59994e-10	0.233
364	Extreme height || id:ieu-a-86	ieu-a-86	rs2163167	C	T	15826	-0.15	3	53131772	0.025	9.29994e-09	0.575
365	Extreme height || id:ieu-a-86	ieu-a-86	rs9832740	C	G	15980	-0.14	3	72393141	0.025	2.5e-08	0.542
366	Extreme height || id:ieu-a-86	ieu-a-86	rs1582874	C	T	16043	0.28	3	141115219	0.025	2.90001e-29	0.483
367	Extreme height || id:ieu-a-86	ieu-a-86	rs2814943	A	G	11657	0.26	6	34552736	0.041	3.2e-10	0.108
368	Extreme height || id:ieu-a-86	ieu-a-86	rs2039986	A	G	14728	-0.19	6	142655238	0.03	1.2e-10	0.267
369	Extreme height || id:ieu-a-86	ieu-a-86	rs798554	T	C	15082	-0.24	7	2759795	0.029	3.59998e-17	0.296
370	Extreme height || id:ieu-a-86	ieu-a-86	rs6967145	C	G	15633	-0.15	7	23517468	0.026	4.09996e-08	0.375
371	Extreme height || id:ieu-a-86	ieu-a-86	rs10231759	C	T	14649	0.15	7	150512172	0.027	1.6e-08	0.286
372	Extreme height || id:ieu-a-86	ieu-a-86	rs954585	G	A	15412	0.15	9	109642696	0.027	4.90004e-08	0.392
373	Extreme height || id:ieu-a-86	ieu-a-86	rs10838708	A	G	15969	-0.16	11	47441513	0.025	9.90011e-10	0.509
374	Extreme height || id:ieu-a-86	ieu-a-86	rs1351394	C	T	15910	-0.25	12	66351826	0.025	6.00067e-22	0.517
375	Extreme height || id:ieu-a-86	ieu-a-86	rs718444	T	C	15771	0.16	13	33147052	0.026	2.19999e-09	0.331
376	Extreme height || id:ieu-a-86	ieu-a-86	rs3118905	A	G	15161	-0.25	13	51105334	0.029	5.79963e-18	0.237
377	Extreme height || id:ieu-a-86	ieu-a-86	rs2093210	T	C	15534	-0.17	14	60957279	0.027	1.6e-09	0.596
378	Extreme height || id:ieu-a-86	ieu-a-86	rs584438	A	C	15680	-0.16	17	38599172	0.027	1.09999e-09	0.417
379	Extreme waist-to-hip ratio || id:ieu-a-87	ieu-a-87	rs2820464	A	G	9458	-0.21	1	219693220	0.033	4.49997e-10	0.356
380	Extreme waist-to-hip ratio || id:ieu-a-87	ieu-a-87	rs1294421	G	T	9802	0.19	6	6743149	0.031	1.6e-09	0.6
381	Gout || id:ieu-a-1054	ieu-a-1054	rs4475146	A	C	69374	-0.47	4	9946656	0.044	4.11055e-26	NA
382	Gout || id:ieu-a-1054	ieu-a-1054	rs1481012	G	A	69369	0.55	4	89039082	0.046	2.04597e-32	NA
383	HDL cholesterol || id:ieu-a-299	ieu-a-299	rs12145743	G	T	181336	0.0203	1	156700651	0.0036	1.80302e-08	0.3311
384	HDL cholesterol || id:ieu-a-299	ieu-a-299	rs4650994	A	G	186927	-0.021	1	178515312	0.0034	6.69607e-09	0.4828
385	HDL cholesterol || id:ieu-a-299	ieu-a-299	rs17145738	T	C	184971	0.0408	7	72982874	0.0053	4.95222e-13	0.1174
386	HDL cholesterol || id:ieu-a-299	ieu-a-299	rs1866956	T	C	187031	0.0217	8	19748921	0.0037	7.96398e-10	0.6755
387	HDL cholesterol || id:ieu-a-299	ieu-a-299	rs11789603	T	C	184432	0.06	9	107647019	0.006	3.69488e-21	0.08971
388	HDL cholesterol || id:ieu-a-299	ieu-a-299	rs964184	C	G	94289	0.1065	11	116648917	0.0071	6.08555e-48	NA
389	HDL cholesterol || id:ieu-a-299	ieu-a-299	rs7112577	G	C	89235	0.0826	11	117044603	0.0129	2.34002e-10	NA
390	HDL cholesterol || id:ieu-a-299	ieu-a-299	rs2454722	G	A	186355	0.0351	12	123171218	0.0044	3.30826e-14	0.1451
391	HDL cholesterol || id:ieu-a-299	ieu-a-299	rs4379922	C	T	186203	0.0247	12	125351116	0.0036	9.55873e-12	0.3496
392	HDL cholesterol || id:ieu-a-299	ieu-a-299	rs10468017	T	C	181223	0.1179	15	58678512	0.0038	1.2106e-188	0.2757
393	HDL cholesterol || id:ieu-a-299	ieu-a-299	rs2278236	A	G	185450	0.0331	19	8431581	0.0035	3.18493e-18	0.5435
394	HDL cholesterol || id:ieu-a-299	ieu-a-299	rs737337	C	T	185432	-0.0565	19	11347493	0.0061	4.56352e-17	0.0686
395	HDL cholesterol || id:ieu-a-299	ieu-a-299	rs12133576	G	A	187123	-0.0243	1	93816400	0.0035	6.15035e-11	0.6451
396	HDL cholesterol || id:ieu-a-299	ieu-a-299	rs1689797	A	C	187126	-0.0358	1	182150978	0.0036	2.85167e-21	0.3021
397	HDL cholesterol || id:ieu-a-299	ieu-a-299	rs4846914	A	G	186995	0.0479	1	230295691	0.0034	3.51318e-41	0.5844
398	HDL cholesterol || id:ieu-a-299	ieu-a-299	rs1047891	A	C	182043	-0.0269	2	211540507	0.0039	8.72991e-10	0.3021
399	HDL cholesterol || id:ieu-a-299	ieu-a-299	rs13099479	A	G	187132	0.036	3	52677478	0.0062	1.81899e-08	0.08971
400	HDL cholesterol || id:ieu-a-299	ieu-a-299	rs10019888	G	A	187077	-0.027	4	26062990	0.0046	4.90095e-08	0.1636
401	HDL cholesterol || id:ieu-a-299	ieu-a-299	rs6450176	A	G	187132	-0.0254	5	53298025	0.0039	6.87496e-10	0.2784
402	HDL cholesterol || id:ieu-a-299	ieu-a-299	rs998584	A	C	183791	-0.026	6	43757896	0.0038	2.26882e-11	0.5145
403	HDL cholesterol || id:ieu-a-299	ieu-a-299	rs1936800	T	C	187111	-0.02	6	127436064	0.0034	3.05499e-10	0.4723
404	HDL cholesterol || id:ieu-a-299	ieu-a-299	rs4917014	G	T	186868	0.0222	7	50305863	0.0036	1.02601e-08	0.3404
405	HDL cholesterol || id:ieu-a-299	ieu-a-299	rs12412743	T	C	187095	-0.0291	10	114045333	0.0045	1.30701e-09	0.153
407	HDL cholesterol || id:ieu-a-299	ieu-a-299	rs102275	C	T	187085	-0.0391	11	61557803	0.0035	6.40472e-28	0.372
408	HDL cholesterol || id:ieu-a-299	ieu-a-299	rs3741414	T	C	187090	0.0296	12	57844049	0.004	6.09537e-14	0.1913
409	HDL cholesterol || id:ieu-a-299	ieu-a-299	rs2241770	C	T	185537	-0.0989	16	56866196	0.0057	6.78422e-60	0.1029
410	HDL cholesterol || id:ieu-a-299	ieu-a-299	rs4148005	G	T	184431	-0.0283	17	66882466	0.0036	5.74249e-14	0.2995
411	HDL cholesterol || id:ieu-a-299	ieu-a-299	rs4465830	G	A	185505	-0.0597	20	44585420	0.0044	5.17488e-40	0.2018
412	HDL cholesterol || id:ieu-a-299	ieu-a-299	rs4660293	G	A	187027	-0.0353	1	40028180	0.004	2.86286e-18	0.2361
413	HDL cholesterol || id:ieu-a-299	ieu-a-299	rs12740374	T	G	186888	0.0343	1	109817590	0.0041	1.68694e-15	0.2124
414	HDL cholesterol || id:ieu-a-299	ieu-a-299	rs2642438	G	A	179439	0.0303	1	220970028	0.0039	7.78037e-14	0.7454
415	HDL cholesterol || id:ieu-a-299	ieu-a-299	rs1515110	T	G	187081	-0.0323	2	227122216	0.0035	8.03711e-18	0.6187
417	HDL cholesterol || id:ieu-a-299	ieu-a-299	rs2013208	T	C	169708	0.0254	3	50129399	0.0036	8.91661e-12	0.5053
418	HDL cholesterol || id:ieu-a-299	ieu-a-299	rs6805251	C	T	186301	-0.02	3	119560606	0.0035	1.33199e-08	0.6187
419	HDL cholesterol || id:ieu-a-299	ieu-a-299	rs13076253	C	A	186809	-0.0283	3	131751775	0.0048	4.96101e-09	0.1478
420	HDL cholesterol || id:ieu-a-299	ieu-a-299	rs3822072	A	G	187115	-0.0251	4	89741269	0.0034	4.05789e-12	0.4881
421	HDL cholesterol || id:ieu-a-299	ieu-a-299	rs2602836	G	A	187102	-0.0192	4	100014805	0.0034	4.96398e-08	0.5726
422	HDL cholesterol || id:ieu-a-299	ieu-a-299	rs9457931	G	A	171669	-0.0552	6	160929904	0.0073	7.29625e-13	0.0686
423	HDL cholesterol || id:ieu-a-299	ieu-a-299	rs4240624	A	G	185696	0.0818	8	9184231	0.0058	1.32312e-45	0.9248
424	HDL cholesterol || id:ieu-a-299	ieu-a-299	rs2293889	G	T	180102	0.0312	8	116599199	0.0035	4.27071e-17	0.5871
425	HDL cholesterol || id:ieu-a-299	ieu-a-299	rs10808546	T	C	185835	0.0409	8	126495818	0.0034	4.10582e-30	0.4459
426	HDL cholesterol || id:ieu-a-299	ieu-a-299	rs1883025	T	C	186365	-0.0698	9	107664301	0.0041	1.49589e-65	0.2427
427	HDL cholesterol || id:ieu-a-299	ieu-a-299	rs10761771	C	T	182895	0.0198	10	65230164	0.0034	4.12003e-09	0.467
428	HDL cholesterol || id:ieu-a-299	ieu-a-299	rs499974	A	C	186749	-0.0263	11	75455021	0.0044	1.12001e-08	0.1755
429	HDL cholesterol || id:ieu-a-299	ieu-a-299	rs11045163	G	A	187075	0.0217	12	20463526	0.0035	3.19602e-09	0.4063
430	HDL cholesterol || id:ieu-a-299	ieu-a-299	rs11065987	G	A	187119	-0.0222	12	112072424	0.0035	1.22501e-09	0.4222
431	HDL cholesterol || id:ieu-a-299	ieu-a-299	rs4983559	A	G	183672	-0.0197	14	105277209	0.0036	9.56511e-09	0.6227
432	HDL cholesterol || id:ieu-a-299	ieu-a-299	rs424346	T	C	128346	0.0679	15	59010962	0.0113	4.84005e-08	0.04881
433	HDL cholesterol || id:ieu-a-299	ieu-a-299	rs9989419	G	A	177532	0.1473	16	56985139	0.0036	1e-200	0.595
434	HDL cholesterol || id:ieu-a-299	ieu-a-299	rs16965220	A	C	185512	0.0219	16	57065121	0.0037	7.90897e-09	0.2982
435	HDL cholesterol || id:ieu-a-299	ieu-a-299	rs1877031	A	G	185471	0.0336	17	37814080	0.0036	1.20393e-19	0.6755
436	HDL cholesterol || id:ieu-a-299	ieu-a-299	rs4969178	G	A	185426	0.0263	17	76388202	0.0035	1.53215e-12	0.6266
437	HDL cholesterol || id:ieu-a-299	ieu-a-299	rs2075650	G	A	175421	-0.0554	19	45395619	0.0051	9.71628e-26	0.1266
438	HDL cholesterol || id:ieu-a-299	ieu-a-299	rs2288912	G	C	178910	0.0297	19	45449199	0.0036	7.14825e-15	0.4987
439	HDL cholesterol || id:ieu-a-299	ieu-a-299	rs103294	T	C	175917	0.0523	19	54797848	0.0044	3.99485e-30	0.186
440	HDL cholesterol || id:ieu-a-299	ieu-a-299	rs181360	G	T	178216	-0.0376	22	21928916	0.0042	9.23847e-18	0.1992
441	HDL cholesterol || id:ieu-a-299	ieu-a-299	rs12748152	T	C	187057	-0.0506	1	27138393	0.0062	9.73644e-16	0.07124
442	HDL cholesterol || id:ieu-a-299	ieu-a-299	rs676210	A	G	187081	0.066	2	21231524	0.004	2.34477e-54	0.2309
443	HDL cholesterol || id:ieu-a-299	ieu-a-299	rs7607980	C	T	187036	0.0447	2	165551201	0.0052	1.80717e-15	0.1491
444	HDL cholesterol || id:ieu-a-299	ieu-a-299	rs687339	T	C	187105	-0.0316	3	135932359	0.0042	7.10722e-13	0.7665
445	HDL cholesterol || id:ieu-a-299	ieu-a-299	rs3861397	G	A	187084	-0.024	6	139828916	0.0036	8.4004e-11	0.3417
446	HDL cholesterol || id:ieu-a-299	ieu-a-299	rs702485	G	A	186974	0.0243	7	6449272	0.0034	6.4506e-12	0.4499
447	HDL cholesterol || id:ieu-a-299	ieu-a-299	rs11765979	C	A	94311	0.0412	7	130445877	0.0048	3.111e-17	0.4578
448	HDL cholesterol || id:ieu-a-299	ieu-a-299	rs13702	C	T	187044	0.1058	8	19824492	0.0038	1.27938e-160	0.3127
449	HDL cholesterol || id:ieu-a-299	ieu-a-299	rs10087900	A	G	183672	-0.0231	8	144303418	0.0036	2.174e-09	0.4393
450	HDL cholesterol || id:ieu-a-299	ieu-a-299	rs2066714	C	T	93528	0.0453	9	107586753	0.0071	7.25805e-10	0.1201
451	HDL cholesterol || id:ieu-a-299	ieu-a-299	rs970548	C	A	186596	0.0258	10	46013277	0.0039	1.706e-10	0.277
452	HDL cholesterol || id:ieu-a-299	ieu-a-299	rs2241210	G	A	174782	0.0332	12	109950144	0.0035	2.48886e-20	0.5528
453	HDL cholesterol || id:ieu-a-299	ieu-a-299	rs838876	G	A	173066	-0.0493	12	125259888	0.0039	7.32487e-33	0.6741
454	HDL cholesterol || id:ieu-a-299	ieu-a-299	rs4939883	C	T	185576	0.0799	18	47167214	0.0045	1.79597e-66	0.8193
455	HDL cholesterol || id:ieu-a-299	ieu-a-299	rs6567160	C	T	185608	-0.0257	18	57829135	0.0041	2.91803e-09	0.2309
456	HDL cholesterol || id:ieu-a-299	ieu-a-299	rs731839	A	G	185498	0.022	19	33899065	0.0037	3.44096e-09	0.6583
457	HDL cholesterol || id:ieu-a-299	ieu-a-299	rs6031587	T	C	163095	-0.0488	20	43038249	0.0074	1.91902e-09	0.0686
458	HDL cholesterol || id:ieu-a-299	ieu-a-299	rs2606736	T	C	129328	-0.0246	3	11400249	0.0043	4.79899e-08	0.6055
459	HDL cholesterol || id:ieu-a-299	ieu-a-299	rs13107325	T	C	179316	-0.0708	4	103188709	0.0078	1.06488e-15	0.07784
460	HDL cholesterol || id:ieu-a-299	ieu-a-299	rs1980493	C	T	183275	-0.0318	6	32363215	0.0048	3.764e-10	0.1227
461	HDL cholesterol || id:ieu-a-299	ieu-a-299	rs205262	G	A	181707	-0.0283	6	34563164	0.0039	3.87793e-13	0.2665
462	HDL cholesterol || id:ieu-a-299	ieu-a-299	rs4142995	T	G	165161	-0.0263	7	17919258	0.0037	9.36483e-12	0.3839
463	HDL cholesterol || id:ieu-a-299	ieu-a-299	rs17173637	C	T	183901	-0.0363	7	150529449	0.0057	1.89898e-08	0.09763
464	HDL cholesterol || id:ieu-a-299	ieu-a-299	rs686030	A	C	187035	0.055	9	15304782	0.0049	4.2924e-27	0.8588
465	HDL cholesterol || id:ieu-a-299	ieu-a-299	rs2250802	A	G	184088	-0.034	10	113921354	0.0038	2.02209e-17	0.6807
466	HDL cholesterol || id:ieu-a-299	ieu-a-299	rs12801636	A	G	187099	0.0235	11	65391317	0.0042	3.14702e-08	0.2243
467	HDL cholesterol || id:ieu-a-299	ieu-a-299	rs7306660	A	G	186939	-0.0345	12	125327384	0.0036	3.34118e-19	0.3694
468	HDL cholesterol || id:ieu-a-299	ieu-a-299	rs492571	C	T	177352	-0.0663	15	44211273	0.009	1.26503e-12	0.04222
469	HDL cholesterol || id:ieu-a-299	ieu-a-299	rs633695	G	A	92820	0.0885	15	58725839	0.0054	7.81988e-58	0.285
470	HDL cholesterol || id:ieu-a-299	ieu-a-299	rs16942887	A	G	185604	0.0831	16	67928042	0.0051	8.28133e-54	0.1332
471	HDL cholesterol || id:ieu-a-299	ieu-a-299	rs2925979	C	T	185553	0.0351	16	81534790	0.0037	1.32099e-19	0.7045
472	Height || id:ieu-a-89	ieu-a-89	rs17257113	A	G	253243	0.027	1	26449595	0.0038	3.80014e-12	0.217
473	Height || id:ieu-a-89	ieu-a-89	rs6691924	T	C	250011	0.032	1	54954245	0.005	2.39999e-10	0.85
474	Height || id:ieu-a-89	ieu-a-89	rs17391694	T	C	227998	0.043	1	78623626	0.0053	3.90032e-16	0.136
475	Height || id:ieu-a-89	ieu-a-89	rs7551732	A	T	253076	0.027	1	89139041	0.003	6.29941e-20	0.623
476	Height || id:ieu-a-89	ieu-a-89	rs11205303	C	T	229911	0.053	1	149906413	0.0035	2.19989e-50	0.358
477	Height || id:ieu-a-89	ieu-a-89	rs6684205	G	A	252175	0.034	1	218609702	0.0032	1.50003e-26	0.186
478	Height || id:ieu-a-89	ieu-a-89	rs12097239	A	G	253003	-0.033	1	227912474	0.0034	1.20005e-22	0.288
479	Height || id:ieu-a-89	ieu-a-89	rs3885668	T	C	250933	-0.022	2	10178479	0.003	8.4004e-13	0.558
480	Height || id:ieu-a-89	ieu-a-89	rs6544650	G	A	251946	0.018	2	43616812	0.003	4.20001e-09	0.417
481	Height || id:ieu-a-89	ieu-a-89	rs13014679	C	A	252511	-0.04	2	97333492	0.0071	2.5e-08	0.075
482	Height || id:ieu-a-89	ieu-a-89	rs7586126	G	A	253225	-0.036	2	135943900	0.0053	1e-11	0.1
484	Height || id:ieu-a-89	ieu-a-89	rs1320135	C	T	252517	-0.019	2	216420050	0.003	4.09996e-10	0.542
485	Height || id:ieu-a-89	ieu-a-89	rs12694443	T	G	251428	-0.026	2	219664977	0.003	3.19963e-18	0.429
486	Height || id:ieu-a-89	ieu-a-89	rs2741311	C	T	240694	-0.051	2	233239743	0.0055	3.10027e-20	0.95
487	Height || id:ieu-a-89	ieu-a-89	rs4675945	T	G	253153	-0.02	2	242428809	0.003	3.29989e-11	0.358
488	Height || id:ieu-a-89	ieu-a-89	rs1133415	A	G	251657	-0.019	3	52575831	0.0029	2.90001e-10	0.4
489	Height || id:ieu-a-89	ieu-a-89	rs724016	G	A	252972	0.078	3	141105570	0.0029	3.1989e-158	0.483
490	Height || id:ieu-a-89	ieu-a-89	rs519384	A	T	250961	0.031	3	172168507	0.0033	8.60003e-22	0.26
491	Height || id:ieu-a-89	ieu-a-89	rs720390	A	G	251801	0.035	3	185548683	0.0031	1.20005e-29	0.383
492	Height || id:ieu-a-89	ieu-a-89	rs9825936	T	C	253206	0.019	3	191080723	0.0034	1.2e-08	0.28
493	Height || id:ieu-a-89	ieu-a-89	rs11722554	A	G	168165	-0.063	4	5016883	0.0098	1.5e-10	0.042
494	Height || id:ieu-a-89	ieu-a-89	rs17556750	A	C	252095	0.046	4	82155568	0.0032	8.30042e-48	0.275
495	Height || id:ieu-a-89	ieu-a-89	rs12639764	C	T	252934	-0.027	4	106216205	0.003	1.59993e-19	0.457
496	Height || id:ieu-a-89	ieu-a-89	rs1562975	A	G	252913	0.025	4	109408608	0.0032	5.50047e-15	0.297
498	Height || id:ieu-a-89	ieu-a-89	rs2662027	T	G	253171	-0.033	5	56254485	0.0048	6.29941e-12	0.083
499	Height || id:ieu-a-89	ieu-a-89	rs34651	T	C	251184	-0.041	5	72144005	0.0058	2.19989e-12	0.905
500	Height || id:ieu-a-89	ieu-a-89	rs31203	C	T	251500	-0.032	5	134351470	0.0032	1.10002e-23	0.314
501	Height || id:ieu-a-89	ieu-a-89	rs165189	G	A	246418	0.029	5	139145747	0.0046	1.6e-10	0.12
502	Height || id:ieu-a-89	ieu-a-89	rs7733222	T	C	253166	-0.018	5	168252563	0.003	1.2e-09	0.552
503	Height || id:ieu-a-89	ieu-a-89	rs153750	G	T	252482	0.031	5	171181237	0.0031	1.20005e-23	0.675
505	Height || id:ieu-a-89	ieu-a-89	rs4246079	G	A	236696	0.038	6	6889818	0.005	4.49987e-14	0.9
506	Height || id:ieu-a-89	ieu-a-89	rs3812163	T	A	252776	0.039	6	7725760	0.003	4.49987e-39	0.492
507	Height || id:ieu-a-89	ieu-a-89	rs4371882	G	A	240737	0.027	6	7793169	0.0038	1.10002e-12	0.167
508	Height || id:ieu-a-89	ieu-a-89	rs310421	T	G	251441	0.032	6	81792063	0.0029	3.29989e-27	0.483
509	Height || id:ieu-a-89	ieu-a-89	rs4146850	A	G	253196	0.018	6	169347106	0.0029	1.2e-09	0.492
510	Height || id:ieu-a-89	ieu-a-89	rs4722837	G	A	249707	-0.017	7	28770047	0.0031	2.19999e-08	0.417
511	Height || id:ieu-a-89	ieu-a-89	rs723149	G	A	239537	-0.021	7	46577056	0.0032	5.10035e-11	0.533
512	Height || id:ieu-a-89	ieu-a-89	rs6962887	G	T	247638	-0.023	7	135045786	0.0034	6.09958e-11	0.345
513	Height || id:ieu-a-89	ieu-a-89	rs10236884	G	A	243123	0.023	7	148659616	0.0031	8.49963e-13	0.558
514	Height || id:ieu-a-89	ieu-a-89	rs4875421	A	T	251221	-0.019	8	4827332	0.0029	1.29999e-10	0.642
515	Height || id:ieu-a-89	ieu-a-89	rs2313167	C	G	241480	0.02	8	22562754	0.003	4.60045e-11	0.475
516	Height || id:ieu-a-89	ieu-a-89	rs13276054	C	G	252157	-0.024	8	23167609	0.0033	5.10035e-13	0.658
518	Height || id:ieu-a-89	ieu-a-89	rs7033487	C	T	252999	-0.037	9	119129257	0.0036	1.10002e-24	0.225
519	Height || id:ieu-a-89	ieu-a-89	rs7466269	G	A	253058	-0.033	9	133464084	0.0031	1e-27	0.333
520	Height || id:ieu-a-89	ieu-a-89	rs12779328	T	C	251498	-0.028	10	12943973	0.0033	1.69981e-17	0.35
521	Height || id:ieu-a-89	ieu-a-89	rs1749824	A	C	252838	-0.023	10	80923862	0.003	1.50003e-14	0.483
522	Height || id:ieu-a-89	ieu-a-89	rs1614303	T	G	253142	0.022	10	123396806	0.0038	5.69994e-09	0.867
523	Height || id:ieu-a-89	ieu-a-89	rs7941132	G	T	251777	0.042	11	14302756	0.0059	1.29987e-12	0.042
524	Height || id:ieu-a-89	ieu-a-89	rs3802758	A	G	241017	0.039	11	45936035	0.0066	2.19999e-09	0.966
525	Height || id:ieu-a-89	ieu-a-89	rs1681630	C	T	253177	-0.029	11	47969152	0.0031	2.39994e-20	0.758
526	Height || id:ieu-a-89	ieu-a-89	rs4930585	C	T	253184	0.028	11	68411347	0.0041	4.40048e-12	0.825
527	Height || id:ieu-a-89	ieu-a-89	rs625735	A	G	253224	0.023	11	118575419	0.003	7.19946e-15	0.342
528	Height || id:ieu-a-89	ieu-a-89	rs2856321	A	G	253088	-0.031	12	11855773	0.003	7.59976e-24	0.603
529	Height || id:ieu-a-89	ieu-a-89	rs7971536	A	T	237589	-0.029	12	102373788	0.0032	1.50003e-19	0.525
530	Height || id:ieu-a-89	ieu-a-89	rs10846654	A	G	251508	-0.028	12	124799458	0.0032	2.49977e-19	0.725
531	Height || id:ieu-a-89	ieu-a-89	rs7319045	G	A	251823	-0.024	13	92024574	0.003	8.4004e-15	0.61
532	Height || id:ieu-a-89	ieu-a-89	rs1950500	C	T	253125	-0.031	14	24830850	0.0032	3.19963e-22	0.767
534	Height || id:ieu-a-89	ieu-a-89	rs2093210	T	C	249876	-0.039	14	60957279	0.0031	2.99985e-35	0.596
536	Height || id:ieu-a-89	ieu-a-89	rs10152739	T	A	252997	0.022	15	38483866	0.0034	1.29999e-10	0.2
537	Height || id:ieu-a-89	ieu-a-89	rs7178424	T	C	251772	-0.021	15	62380259	0.003	5.00035e-13	0.483
538	Height || id:ieu-a-89	ieu-a-89	rs2306578	C	T	233300	0.069	15	72142619	0.0097	8.00018e-13	0.009
539	Height || id:ieu-a-89	ieu-a-89	rs5742915	C	T	250615	0.035	15	74336633	0.0031	1.50003e-29	0.55
540	Height || id:ieu-a-89	ieu-a-89	rs9920547	G	A	250467	0.031	15	100519833	0.0034	4.19952e-20	0.708
541	Height || id:ieu-a-89	ieu-a-89	rs4246302	G	A	245092	0.027	15	100687967	0.0033	1.69981e-16	0.333
542	Height || id:ieu-a-89	ieu-a-89	rs11648796	G	A	230779	0.033	16	792190	0.0038	1.39991e-18	0.267
543	Height || id:ieu-a-89	ieu-a-89	rs960006	C	T	197772	0.02	16	4911195	0.0033	1e-09	0.526
544	Height || id:ieu-a-89	ieu-a-89	rs1659127	A	G	250689	0.03	16	14388305	0.0033	2.80027e-19	0.3
545	Height || id:ieu-a-89	ieu-a-89	rs1401796	A	C	245096	-0.031	17	54839759	0.003	2.29985e-24	0.475
546	Height || id:ieu-a-89	ieu-a-89	rs2070776	G	A	251292	0.042	17	62007498	0.0031	6.00067e-41	0.667
547	Height || id:ieu-a-89	ieu-a-89	rs888403	G	A	248967	0.019	18	2766938	0.0033	9.29994e-09	0.367
548	Height || id:ieu-a-89	ieu-a-89	rs8097893	G	A	252512	-0.042	18	74983055	0.0068	4.60002e-10	0.067
549	Height || id:ieu-a-89	ieu-a-89	rs11667331	G	A	253216	0.024	19	31050571	0.004	1.29999e-09	0.172
550	Height || id:ieu-a-89	ieu-a-89	rs11880124	G	A	251315	-0.041	19	42683791	0.0054	2.19989e-14	0.067
551	Height || id:ieu-a-89	ieu-a-89	rs4812888	A	G	253043	0.021	20	35840535	0.0037	1.40001e-08	0.7
552	Height || id:ieu-a-89	ieu-a-89	rs913000	C	T	240930	-0.024	20	54836354	0.0033	5.50047e-13	0.658
553	Height || id:ieu-a-89	ieu-a-89	rs5754185	G	C	253233	-0.035	22	33046732	0.0042	4.49987e-17	0.108
554	Height || id:ieu-a-89	ieu-a-89	rs5757318	T	A	248090	0.029	22	39275656	0.0048	1.89998e-09	0.136
555	Height || id:ieu-a-89	ieu-a-89	rs4821890	A	G	253204	0.017	22	39777523	0.0031	4.20001e-08	0.733
556	Height || id:ieu-a-89	ieu-a-89	rs425277	T	C	252521	0.028	1	2069172	0.0033	1.20005e-17	0.28
557	Height || id:ieu-a-89	ieu-a-89	rs1074078	T	C	251282	0.018	1	11326788	0.0032	2.80001e-08	0.351
558	Height || id:ieu-a-89	ieu-a-89	rs7542242	T	C	253194	-0.018	1	22477493	0.0033	3.79997e-08	0.317
559	Height || id:ieu-a-89	ieu-a-89	rs2815379	G	A	246927	0.018	1	67510474	0.0033	1.6e-08	0.758
560	Height || id:ieu-a-89	ieu-a-89	rs9782976	C	T	253114	0.028	1	146825049	0.005	1.89998e-08	0.875
561	Height || id:ieu-a-89	ieu-a-89	rs2970578	G	T	249303	0.021	1	212098460	0.0031	1e-11	0.398
562	Height || id:ieu-a-89	ieu-a-89	rs17416284	T	A	252423	-0.022	2	54885370	0.0031	2.90001e-12	0.325
563	Height || id:ieu-a-89	ieu-a-89	rs3791679	G	A	252225	-0.06	2	56096892	0.0035	2.39994e-67	0.28
564	Height || id:ieu-a-89	ieu-a-89	rs2166898	A	G	241007	-0.027	2	121612659	0.0041	8.60003e-11	0.169
565	Height || id:ieu-a-89	ieu-a-89	rs6435143	C	A	252958	-0.019	2	203194256	0.003	1.5e-10	0.558
566	Height || id:ieu-a-89	ieu-a-89	rs981938	A	G	253170	0.026	2	218275818	0.0031	1.29987e-17	0.658
567	Height || id:ieu-a-89	ieu-a-89	rs10445823	C	T	253238	-0.047	2	219910164	0.0049	5.40008e-22	0.158
568	Height || id:ieu-a-89	ieu-a-89	rs6739772	G	A	251096	0.02	2	241840711	0.0032	1.40001e-09	0.767
569	Height || id:ieu-a-89	ieu-a-89	rs2633761	A	G	252063	0.016	3	4728104	0.0029	2.59998e-08	0.583
570	Height || id:ieu-a-89	ieu-a-89	rs2597513	T	C	253091	-0.039	3	13555836	0.0048	3.10027e-16	0.875
571	Height || id:ieu-a-89	ieu-a-89	rs17806888	C	T	245828	-0.034	3	67416322	0.0048	2.90001e-12	0.092
572	Height || id:ieu-a-89	ieu-a-89	rs13084192	T	A	253182	-0.023	3	134336095	0.0031	1.39991e-13	0.408
573	Height || id:ieu-a-89	ieu-a-89	rs1393786	A	C	253169	-0.027	3	135854035	0.0033	1e-15	0.192
574	Height || id:ieu-a-89	ieu-a-89	rs4325879	T	C	250163	-0.021	3	156851984	0.0035	3.2e-09	0.264
575	Height || id:ieu-a-89	ieu-a-89	rs16994718	T	C	252251	-0.025	4	38688362	0.0041	1.5e-09	0.092
576	Height || id:ieu-a-89	ieu-a-89	rs9993613	G	T	252534	-0.03	4	73476014	0.0029	4.49987e-24	0.491
577	Height || id:ieu-a-89	ieu-a-89	rs6813055	T	A	252949	-0.017	4	88630031	0.0029	1.5e-08	0.5
578	Height || id:ieu-a-89	ieu-a-89	rs1812175	G	A	253103	0.079	4	145574844	0.004	2.09991e-86	0.808
579	Height || id:ieu-a-89	ieu-a-89	rs17409588	C	T	251509	0.019	5	31528627	0.0033	5.39995e-09	0.3
580	Height || id:ieu-a-89	ieu-a-89	rs11950193	A	C	204909	0.062	5	42087713	0.0098	2.30001e-10	0.042
581	Height || id:ieu-a-89	ieu-a-89	rs13155659	C	T	253156	-0.03	5	54987585	0.0031	6.4003e-22	0.711
582	Height || id:ieu-a-89	ieu-a-89	rs7751325	T	C	250689	0.017	6	7209132	0.003	3.09999e-08	0.456
583	Height || id:ieu-a-89	ieu-a-89	rs10948222	C	T	235574	0.031	6	45244415	0.0033	9.79941e-21	0.613
584	Height || id:ieu-a-89	ieu-a-89	rs7759938	T	C	250918	-0.044	6	105378954	0.0032	2.60016e-43	0.636
585	Height || id:ieu-a-89	ieu-a-89	rs1155939	A	C	252871	0.042	6	126866133	0.0029	9.60064e-46	0.433
586	Height || id:ieu-a-89	ieu-a-89	rs2748483	T	A	250735	-0.019	6	146335560	0.003	4.09996e-10	0.508
587	Height || id:ieu-a-89	ieu-a-89	rs4725061	G	A	250244	0.02	7	8086639	0.0031	1.09999e-10	0.422
588	Height || id:ieu-a-89	ieu-a-89	rs4721810	C	A	243266	-0.031	7	19652356	0.0044	5.50047e-12	0.85
589	Height || id:ieu-a-89	ieu-a-89	rs552707	C	T	251606	-0.046	7	28205303	0.0032	9.30037e-46	0.686
590	Height || id:ieu-a-89	ieu-a-89	rs17807185	G	A	252910	0.022	7	77308295	0.003	3.90032e-13	0.408
591	Height || id:ieu-a-89	ieu-a-89	rs2925155	T	C	251324	-0.023	8	75886297	0.0034	9.79941e-12	0.333
592	Height || id:ieu-a-89	ieu-a-89	rs4733724	G	A	252637	-0.05	8	130723728	0.0037	1.39991e-41	0.192
593	Height || id:ieu-a-89	ieu-a-89	rs2149163	C	G	253067	0.02	9	16455833	0.003	1.80011e-11	0.408
594	Height || id:ieu-a-89	ieu-a-89	rs1576900	A	G	250911	-0.019	9	18629792	0.0033	6.59994e-09	0.28
595	Height || id:ieu-a-89	ieu-a-89	rs11144688	A	G	227202	-0.063	9	78542286	0.0063	5.70033e-24	0.095
596	Height || id:ieu-a-89	ieu-a-89	rs958225	A	T	234001	0.046	9	78759705	0.0079	6.80002e-09	0.058
597	Height || id:ieu-a-89	ieu-a-89	rs7043114	T	C	253188	-0.029	9	95387983	0.0029	1.80011e-22	0.517
598	Height || id:ieu-a-89	ieu-a-89	rs3739707	A	C	253199	-0.024	9	113792706	0.0035	4.00037e-12	0.3
599	Height || id:ieu-a-89	ieu-a-89	rs7849585	T	G	252183	0.036	9	139111870	0.0032	1.10002e-29	0.317
600	Height || id:ieu-a-89	ieu-a-89	rs6601882	C	T	225006	-0.023	10	5021218	0.0038	6.4e-10	0.28
601	Height || id:ieu-a-89	ieu-a-89	rs7899004	C	T	253039	-0.025	10	104341435	0.0029	7.00003e-17	0.442
602	Height || id:ieu-a-89	ieu-a-89	rs10787959	G	A	251977	-0.027	10	121131313	0.0033	1.9002e-16	0.7
603	Height || id:ieu-a-89	ieu-a-89	rs10794175	T	G	252749	0.02	10	126358073	0.003	6.4003e-12	0.296
604	Height || id:ieu-a-89	ieu-a-89	rs4320932	C	T	241931	-0.029	11	2171601	0.0041	2.29985e-12	0.2
605	Height || id:ieu-a-89	ieu-a-89	rs17473243	A	G	253254	0.023	11	17266259	0.0031	9.3994e-14	0.325
607	Height || id:ieu-a-89	ieu-a-89	rs10770705	C	A	251954	-0.03	12	20857467	0.0031	2.29985e-21	0.661
608	Height || id:ieu-a-89	ieu-a-89	rs10843390	T	C	252975	0.021	12	29496991	0.0032	5.00035e-11	0.237
609	Height || id:ieu-a-89	ieu-a-89	rs10880969	C	T	250472	0.024	12	46827023	0.0033	6.20012e-13	0.837
610	Height || id:ieu-a-89	ieu-a-89	rs17192551	A	G	250564	-0.023	12	90386882	0.0041	2.80001e-08	0.225
611	Height || id:ieu-a-89	ieu-a-89	rs12426318	A	C	252951	-0.025	12	102635521	0.0044	3.2e-08	0.125
612	Height || id:ieu-a-89	ieu-a-89	rs1053051	C	T	197622	-0.019	12	107367225	0.0034	8.70001e-09	0.612
613	Height || id:ieu-a-89	ieu-a-89	rs4767473	A	G	252674	0.025	12	117365506	0.0044	2.99999e-08	0.85
615	Height || id:ieu-a-89	ieu-a-89	rs9568328	T	A	237507	0.051	13	50347308	0.0063	3.69999e-16	0.01
616	Height || id:ieu-a-89	ieu-a-89	rs8017130	G	A	231940	0.023	14	23759156	0.0034	1e-11	0.642
617	Height || id:ieu-a-89	ieu-a-89	rs927381	T	C	252195	0.022	14	55265180	0.003	4.10015e-13	0.593
618	Height || id:ieu-a-89	ieu-a-89	rs11855014	A	G	250423	-0.022	15	85728834	0.0034	9.20026e-11	0.246
619	Height || id:ieu-a-89	ieu-a-89	rs16942383	A	C	235413	-0.12	15	89405052	0.0089	7.59976e-41	0.042
620	Height || id:ieu-a-89	ieu-a-89	rs9217	C	T	252909	0.028	17	7363088	0.003	4.60045e-20	0.392
621	Height || id:ieu-a-89	ieu-a-89	rs3764419	A	C	253012	-0.041	17	29164023	0.003	2.70023e-41	0.375
622	Height || id:ieu-a-89	ieu-a-89	rs999474	A	G	253142	0.022	17	46987665	0.003	1.10002e-13	0.457
623	Height || id:ieu-a-89	ieu-a-89	rs180165	C	T	251030	0.019	17	68034558	0.003	6.4e-10	0.492
624	Height || id:ieu-a-89	ieu-a-89	rs7274811	T	G	252287	-0.045	20	32333181	0.0035	5.50047e-38	0.2
625	Height || id:ieu-a-89	ieu-a-89	rs143384	G	A	247786	0.075	20	34025756	0.0032	1.09901e-121	0.4
626	Height || id:ieu-a-89	ieu-a-89	rs2284746	G	C	251910	0.04	1	17306675	0.003	1.20005e-40	0.583
627	Height || id:ieu-a-89	ieu-a-89	rs564914	T	A	252059	0.024	1	47915233	0.003	1.9002e-15	0.483
628	Height || id:ieu-a-89	ieu-a-89	rs7517682	A	G	251186	-0.023	1	103519589	0.003	3.59998e-14	0.585
630	Height || id:ieu-a-89	ieu-a-89	rs1545552	G	A	250298	0.029	2	33360338	0.0034	5.40008e-18	0.703
631	Height || id:ieu-a-89	ieu-a-89	rs17511102	T	A	236361	0.053	2	37960613	0.0057	9.09913e-21	0.051
632	Height || id:ieu-a-89	ieu-a-89	rs897080	T	C	250065	-0.028	2	44774202	0.0034	1.59993e-16	0.746
633	Height || id:ieu-a-89	ieu-a-89	rs1345128	G	C	251090	-0.022	2	47006474	0.0033	5.19996e-11	0.3
634	Height || id:ieu-a-89	ieu-a-89	rs11684404	C	T	252718	0.032	2	88924622	0.0031	8.99912e-25	0.3
635	Height || id:ieu-a-89	ieu-a-89	rs13388725	G	A	253135	0.018	2	109047190	0.003	2e-09	0.383
636	Height || id:ieu-a-89	ieu-a-89	rs7567288	C	T	253038	0.029	2	134434824	0.0038	2.99985e-14	0.19
637	Height || id:ieu-a-89	ieu-a-89	rs997400	T	C	252922	-0.026	2	232332847	0.0029	1e-18	0.475
638	Height || id:ieu-a-89	ieu-a-89	rs13078528	A	G	252925	0.045	3	11646954	0.0064	1.39991e-12	0.942
639	Height || id:ieu-a-89	ieu-a-89	rs4378999	A	T	250094	-0.034	3	51208646	0.0048	6.00067e-13	0.858
640	Height || id:ieu-a-89	ieu-a-89	rs9834893	C	G	253220	-0.038	3	114574749	0.0058	6.59933e-11	0.933
641	Height || id:ieu-a-89	ieu-a-89	rs6441170	C	T	253214	0.022	3	157806960	0.003	9.70063e-13	0.362
642	Height || id:ieu-a-89	ieu-a-89	rs2247341	A	G	253167	0.027	4	1701317	0.0031	1.80011e-18	0.417
643	Height || id:ieu-a-89	ieu-a-89	rs713140	G	A	253085	-0.018	4	144317867	0.003	4.70002e-09	0.317
644	Height || id:ieu-a-89	ieu-a-89	rs2035901	G	A	250232	0.031	4	145521867	0.003	2.39994e-25	0.467
645	Height || id:ieu-a-89	ieu-a-89	rs9292468	C	T	253017	-0.036	5	32819073	0.003	1.50003e-33	0.525
646	Height || id:ieu-a-89	ieu-a-89	rs7341084	T	C	253157	0.027	5	33324350	0.0034	4.40048e-15	0.783
647	Height || id:ieu-a-89	ieu-a-89	rs13185815	G	T	253044	-0.041	5	108116542	0.0056	2.70023e-13	0.085
648	Height || id:ieu-a-89	ieu-a-89	rs4624820	A	G	251343	0.018	5	141681788	0.0029	1e-09	0.4
649	Height || id:ieu-a-89	ieu-a-89	rs4868126	G	T	246455	0.036	5	171283469	0.0032	2.80027e-29	0.65
650	Height || id:ieu-a-89	ieu-a-89	rs17052031	T	A	253092	-0.031	5	172969109	0.0047	4.19952e-11	0.167
651	Height || id:ieu-a-89	ieu-a-89	rs745749	G	A	236314	-0.023	5	179715803	0.0033	4.30031e-12	0.308
652	Height || id:ieu-a-89	ieu-a-89	rs2256183	G	A	250040	-0.037	6	31380529	0.003	2.49977e-36	0.442
653	Height || id:ieu-a-89	ieu-a-89	rs6919321	A	G	251431	0.021	6	33724004	0.003	4.70002e-12	0.625
654	Height || id:ieu-a-89	ieu-a-89	rs9359128	T	C	253206	0.044	6	76250456	0.0045	5.90065e-22	0.136
655	Height || id:ieu-a-89	ieu-a-89	rs648831	T	C	251161	0.031	6	80956208	0.003	2.60016e-26	0.492
657	Height || id:ieu-a-89	ieu-a-89	rs6903732	A	C	253003	0.017	6	126258619	0.003	2.1e-08	0.576
658	Height || id:ieu-a-89	ieu-a-89	rs9389986	A	T	253216	-0.052	6	142661114	0.0033	1.9002e-56	0.254
659	Height || id:ieu-a-89	ieu-a-89	rs9479130	C	A	251771	0.031	6	152168456	0.003	5.10035e-25	0.408
660	Height || id:ieu-a-89	ieu-a-89	rs798497	G	A	253054	-0.057	7	2795957	0.0032	2.19989e-71	0.288
661	Height || id:ieu-a-89	ieu-a-89	rs3807931	A	G	253047	0.027	7	20381674	0.0029	1.20005e-19	0.408
663	Height || id:ieu-a-89	ieu-a-89	rs1113765	A	G	253175	-0.024	7	55889334	0.0038	1.7e-10	0.192
664	Height || id:ieu-a-89	ieu-a-89	rs42039	T	C	252534	0.068	7	92244422	0.0034	3.80014e-88	0.283
665	Height || id:ieu-a-89	ieu-a-89	rs568610	T	C	251997	0.022	8	27527995	0.0034	1.40001e-10	0.208
666	Height || id:ieu-a-89	ieu-a-89	rs9650315	T	G	252855	-0.061	8	57155598	0.0045	1.50003e-41	0.125
667	Height || id:ieu-a-89	ieu-a-89	rs4735677	T	A	253187	0.037	8	78148191	0.0032	6.00067e-30	0.342
668	Height || id:ieu-a-89	ieu-a-89	rs1599473	T	G	252557	-0.027	8	120475358	0.0034	1e-14	0.15
669	Height || id:ieu-a-89	ieu-a-89	rs10283100	G	A	234121	0.057	8	120596023	0.0085	3.19963e-11	0.975
670	Height || id:ieu-a-89	ieu-a-89	rs1036821	A	G	252040	-0.037	8	135650483	0.0032	1.10002e-30	0.317
671	Height || id:ieu-a-89	ieu-a-89	rs2281645	G	A	253170	-0.019	9	35809328	0.0032	1.09999e-09	0.358
672	Height || id:ieu-a-89	ieu-a-89	rs1171615	T	C	244601	-0.022	10	61469090	0.0038	5.80003e-09	0.833
673	Height || id:ieu-a-89	ieu-a-89	rs2181834	T	G	253073	0.022	10	102661251	0.0029	2.09991e-14	0.542
674	Height || id:ieu-a-89	ieu-a-89	rs606452	C	A	250425	-0.043	11	75276178	0.0043	1.9002e-23	0.842
675	Height || id:ieu-a-89	ieu-a-89	rs717052	A	G	243045	-0.025	11	120180479	0.0044	6.4e-09	0.133
676	Height || id:ieu-a-89	ieu-a-89	rs1870761	A	C	252971	0.018	11	122851563	0.003	1.29999e-09	0.383
677	Height || id:ieu-a-89	ieu-a-89	rs11612228	T	C	232901	0.02	12	576984	0.0032	6.49995e-10	0.308
678	Height || id:ieu-a-89	ieu-a-89	rs17118431	G	A	248105	0.047	12	56667100	0.0058	1.10002e-15	0.093
679	Height || id:ieu-a-89	ieu-a-89	rs7980687	A	G	252872	0.039	12	123822711	0.0037	1e-26	0.183
680	Height || id:ieu-a-89	ieu-a-89	rs11618507	T	G	250240	0.023	13	30172751	0.0036	3.40001e-10	0.275
681	Height || id:ieu-a-89	ieu-a-89	rs9600340	A	G	253056	-0.019	13	75079414	0.003	1.79999e-10	0.458
682	Height || id:ieu-a-89	ieu-a-89	rs7319446	A	G	253139	-0.023	13	115029162	0.0035	3.40017e-11	0.258
683	Height || id:ieu-a-89	ieu-a-89	rs10131337	T	C	247960	0.027	14	37144516	0.0038	2.90001e-12	0.203
684	Height || id:ieu-a-89	ieu-a-89	rs11626496	C	G	253181	-0.019	14	65600981	0.003	2.80001e-10	0.35
685	Height || id:ieu-a-89	ieu-a-89	rs1190545	C	G	253141	0.025	14	102904179	0.0033	4.10015e-14	0.7
687	Height || id:ieu-a-89	ieu-a-89	rs7162825	T	C	253173	0.016	15	63439186	0.0029	3.59998e-08	0.517
688	Height || id:ieu-a-89	ieu-a-89	rs4461027	T	C	249376	0.028	15	74211548	0.0031	7.50067e-20	0.65
689	Height || id:ieu-a-89	ieu-a-89	rs2303085	T	C	253171	-0.023	16	24834233	0.0042	2.80001e-08	0.158
690	Height || id:ieu-a-89	ieu-a-89	rs11642612	C	A	253209	0.016	16	30030195	0.003	4.20001e-08	0.441
691	Height || id:ieu-a-89	ieu-a-89	rs2326458	A	C	251604	-0.022	16	84987679	0.0035	5e-10	0.833
692	Height || id:ieu-a-89	ieu-a-89	rs584828	T	C	252056	-0.025	17	38599230	0.003	3.50026e-17	0.433
693	Height || id:ieu-a-89	ieu-a-89	rs4986172	T	C	239604	-0.034	17	43216281	0.0032	7.59976e-27	0.325
694	Height || id:ieu-a-89	ieu-a-89	rs16967866	G	T	253178	-0.038	17	73407381	0.0066	6.49995e-09	0.05
695	Height || id:ieu-a-89	ieu-a-89	rs4239020	T	C	253180	-0.021	17	80176641	0.0031	8.80035e-12	0.708
696	Height || id:ieu-a-89	ieu-a-89	rs4369779	C	T	253192	0.056	18	20735408	0.0036	1.50003e-53	0.742
697	Height || id:ieu-a-89	ieu-a-89	rs9967417	C	G	251243	-0.04	18	46959500	0.003	2.19989e-40	0.583
698	Height || id:ieu-a-89	ieu-a-89	rs4542783	C	T	169942	-0.032	19	8642160	0.0039	1.20005e-15	0.388
699	Height || id:ieu-a-89	ieu-a-89	rs6085662	C	G	250118	0.02	20	6698372	0.0032	2.99999e-10	0.336
700	Height || id:ieu-a-89	ieu-a-89	rs9429088	A	T	251668	-0.019	1	46497500	0.0029	1.09999e-10	0.394
701	Height || id:ieu-a-89	ieu-a-89	rs7536458	G	T	251417	-0.043	1	118864602	0.0034	1.80011e-36	0.333
702	Height || id:ieu-a-89	ieu-a-89	rs1752388	C	A	253235	-0.03	1	151282841	0.0046	7.39946e-11	0.117
703	Height || id:ieu-a-89	ieu-a-89	rs17277008	C	T	249755	0.039	1	172105162	0.0032	4.10015e-34	0.25
704	Height || id:ieu-a-89	ieu-a-89	rs1244981	A	G	251922	0.025	1	215046892	0.0041	1.2e-09	0.817
705	Height || id:ieu-a-89	ieu-a-89	rs6713865	G	A	252126	-0.031	2	23899807	0.004	5.30029e-15	0.183
706	Height || id:ieu-a-89	ieu-a-89	rs445151	T	C	250845	0.022	2	33297412	0.0038	5.1e-09	0.831
707	Height || id:ieu-a-89	ieu-a-89	rs7590738	A	G	251004	-0.022	2	71525698	0.003	1.10002e-13	0.675
708	Height || id:ieu-a-89	ieu-a-89	rs13030174	C	A	251344	-0.023	2	232271284	0.0034	3.10027e-11	0.267
709	Height || id:ieu-a-89	ieu-a-89	rs3103267	C	A	253218	0.038	2	232988582	0.0033	1.39991e-31	0.636
710	Height || id:ieu-a-89	ieu-a-89	rs2581830	C	T	253172	-0.031	3	53134098	0.003	4.40048e-25	0.642
711	Height || id:ieu-a-89	ieu-a-89	rs9835332	C	G	252173	-0.028	3	56667682	0.0029	4.40048e-22	0.458
712	Height || id:ieu-a-89	ieu-a-89	rs9825951	A	T	250997	-0.022	3	99269921	0.0031	2.60016e-12	0.6
713	Height || id:ieu-a-89	ieu-a-89	rs6439168	G	A	253122	0.037	3	129050943	0.0036	7.70016e-25	0.817
714	Height || id:ieu-a-89	ieu-a-89	rs11735005	T	G	253019	0.017	4	7921008	0.003	4.30002e-09	0.467
715	Height || id:ieu-a-89	ieu-a-89	rs2302580	T	C	191456	-0.029	4	8608634	0.0036	4.19952e-15	0.491
716	Height || id:ieu-a-89	ieu-a-89	rs3849769	A	G	250119	-0.021	5	39421279	0.0033	2.1e-10	0.3
717	Height || id:ieu-a-89	ieu-a-89	rs6869670	C	T	253051	0.024	5	64549415	0.0041	4.49997e-09	0.108
718	Height || id:ieu-a-89	ieu-a-89	rs10037512	C	T	252816	-0.03	5	88354675	0.003	5.79963e-24	0.475
719	Height || id:ieu-a-89	ieu-a-89	rs806794	G	A	251273	-0.06	6	26200677	0.0033	4.60045e-74	0.276
720	Height || id:ieu-a-89	ieu-a-89	rs12214804	T	C	250753	-0.084	6	34188866	0.0057	1.50003e-49	0.925
721	Height || id:ieu-a-89	ieu-a-89	rs13210323	C	A	251978	-0.037	6	35005084	0.0034	1.10002e-27	0.275
722	Height || id:ieu-a-89	ieu-a-89	rs16876334	T	C	248188	-0.038	6	47675922	0.0068	2.1e-08	0.033
723	Height || id:ieu-a-89	ieu-a-89	rs389663	C	T	253192	-0.022	6	117868051	0.0031	2.49977e-12	0.683
724	Height || id:ieu-a-89	ieu-a-89	rs1415701	A	G	246306	-0.044	6	130345835	0.0036	1.50003e-34	0.25
725	Height || id:ieu-a-89	ieu-a-89	rs991946	T	C	251381	-0.021	6	166329862	0.0029	8.4004e-13	0.5
726	Height || id:ieu-a-89	ieu-a-89	rs2609334	C	T	253193	-0.022	6	168847175	0.0034	2.39999e-10	0.267
727	Height || id:ieu-a-89	ieu-a-89	rs6952113	A	G	253186	-0.018	7	120777619	0.003	1.2e-09	0.375
728	Height || id:ieu-a-89	ieu-a-89	rs822553	A	G	230012	0.03	7	148650818	0.0039	2.19989e-14	0.233
729	Height || id:ieu-a-89	ieu-a-89	rs2110001	G	C	245074	0.032	7	150517022	0.0035	4.00037e-20	0.309
730	Height || id:ieu-a-89	ieu-a-89	rs429433	G	A	251042	-0.046	8	8747894	0.0071	1.29999e-10	0.95
731	Height || id:ieu-a-89	ieu-a-89	rs17088190	T	C	251347	-0.028	8	24111330	0.0034	9.79941e-17	0.212
732	Height || id:ieu-a-89	ieu-a-89	rs4876357	C	T	252987	-0.017	8	117509887	0.0029	4.30002e-09	0.567
733	Height || id:ieu-a-89	ieu-a-89	rs10868439	G	A	250998	0.027	9	89121785	0.003	2.99985e-19	0.533
734	Height || id:ieu-a-89	ieu-a-89	rs2778027	T	C	252348	-0.027	9	90810948	0.0039	3.10027e-12	0.783
735	Height || id:ieu-a-89	ieu-a-89	rs817300	A	G	227828	-0.085	9	98380222	0.0069	4.30031e-34	0.035
736	Height || id:ieu-a-89	ieu-a-89	rs989393	C	T	253005	-0.022	9	101743336	0.0032	3.29989e-11	0.3
737	Height || id:ieu-a-89	ieu-a-89	rs13302191	A	T	253080	-0.025	9	109001663	0.0033	1.39991e-14	0.242
738	Height || id:ieu-a-89	ieu-a-89	rs10119624	A	G	253170	0.024	9	118305438	0.0031	3.69999e-14	0.683
739	Height || id:ieu-a-89	ieu-a-89	rs1742829	A	T	249928	-0.037	9	119422807	0.0055	2.29985e-11	0.931
740	Height || id:ieu-a-89	ieu-a-89	rs7069985	G	A	253102	0.023	10	27890831	0.0034	1.59993e-11	0.192
741	Height || id:ieu-a-89	ieu-a-89	rs2631676	G	A	251368	0.028	10	93037409	0.0039	4.60045e-13	0.275
742	Height || id:ieu-a-89	ieu-a-89	rs11244772	G	A	252078	0.018	10	127711296	0.0032	2.1e-08	0.275
743	Height || id:ieu-a-89	ieu-a-89	rs7935997	G	A	247141	0.024	11	12728651	0.0031	6.00067e-15	0.443
744	Height || id:ieu-a-89	ieu-a-89	rs10767838	G	A	241524	-0.025	11	30347927	0.0033	2.60016e-14	0.233
745	Height || id:ieu-a-89	ieu-a-89	rs239256	T	C	251299	0.028	11	64987391	0.0037	1.99986e-14	0.864
746	Height || id:ieu-a-89	ieu-a-89	rs11221442	C	G	252013	-0.027	11	128577624	0.0035	2.70023e-14	0.217
747	Height || id:ieu-a-89	ieu-a-89	rs11172372	C	T	253113	-0.019	12	58286273	0.003	7.59976e-11	0.508
748	Height || id:ieu-a-89	ieu-a-89	rs2358947	G	C	238241	-0.028	12	66123932	0.0044	2.1e-10	0.883
749	Height || id:ieu-a-89	ieu-a-89	rs7970350	T	C	251717	-0.059	12	66360164	0.0029	5.90065e-88	0.482
751	Height || id:ieu-a-89	ieu-a-89	rs11611927	G	A	253212	0.051	12	93977591	0.0035	2.60016e-49	0.2
752	Height || id:ieu-a-89	ieu-a-89	rs12427384	G	A	248220	-0.039	12	94201564	0.0038	3.40017e-25	0.347
753	Height || id:ieu-a-89	ieu-a-89	rs7155279	T	G	253156	-0.028	14	92485881	0.0031	4.19952e-20	0.342
754	Height || id:ieu-a-89	ieu-a-89	rs12882130	G	C	250389	-0.025	14	103878774	0.0032	4.70002e-15	0.432
755	Height || id:ieu-a-89	ieu-a-89	rs316618	A	T	251094	-0.026	15	41796498	0.0037	3.29989e-12	0.158
756	Height || id:ieu-a-89	ieu-a-89	rs16964211	A	G	240998	-0.057	15	51530495	0.0071	1.20005e-15	0.042
757	Height || id:ieu-a-89	ieu-a-89	rs7162542	G	C	252458	0.046	15	84514290	0.0029	8.19974e-55	0.508
758	Height || id:ieu-a-89	ieu-a-89	rs12908753	G	A	249014	-0.038	15	89385494	0.0036	5.70033e-26	0.717
759	Height || id:ieu-a-89	ieu-a-89	rs4548838	C	T	245743	-0.033	15	100761190	0.003	8.60003e-28	0.55
760	Height || id:ieu-a-89	ieu-a-89	rs26868	A	T	231483	0.029	16	2249376	0.0033	3.19963e-18	0.406
761	Height || id:ieu-a-89	ieu-a-89	rs217181	T	C	252695	0.024	16	72114002	0.0038	3.69999e-10	0.2
762	Height || id:ieu-a-89	ieu-a-89	rs8067165	G	C	233843	0.023	17	8031936	0.0033	7.29962e-12	0.518
763	Height || id:ieu-a-89	ieu-a-89	rs11652094	C	G	251846	0.018	17	21172289	0.0032	9.29994e-09	0.675
764	Height || id:ieu-a-89	ieu-a-89	rs2028067	C	T	251322	0.031	17	30239698	0.0039	8.19974e-16	0.2
765	Height || id:ieu-a-89	ieu-a-89	rs9893629	C	T	242191	-0.02	17	45800177	0.0036	1e-08	0.317
766	Height || id:ieu-a-89	ieu-a-89	rs3017036	T	G	198209	-0.021	18	19312766	0.0036	4.20001e-09	0.283
767	Height || id:ieu-a-89	ieu-a-89	rs11880992	A	G	251222	0.033	19	2176403	0.003	6.90081e-28	0.375
768	Height || id:ieu-a-89	ieu-a-89	rs4806934	G	A	246763	0.029	19	3432252	0.0031	1.29987e-20	0.367
769	Height || id:ieu-a-89	ieu-a-89	rs13306455	T	C	250564	0.031	19	7184721	0.0039	2.09991e-15	0.17
770	Height || id:ieu-a-89	ieu-a-89	rs2279007	A	G	247430	-0.025	19	17283403	0.0036	7.19946e-12	0.258
771	Height || id:ieu-a-89	ieu-a-89	rs7261425	G	C	252419	-0.021	20	20068635	0.0034	1.79999e-10	0.305
772	Height || id:ieu-a-89	ieu-a-89	rs6047319	A	G	252386	-0.019	20	21218345	0.0032	1.2e-09	0.658
773	Height || id:ieu-a-89	ieu-a-89	rs237711	G	C	253147	0.037	20	47926856	0.0036	2.99985e-25	0.282
775	Height || id:ieu-a-89	ieu-a-89	rs2806561	G	A	253049	-0.027	1	23504795	0.0029	1.9002e-20	0.433
776	Height || id:ieu-a-89	ieu-a-89	rs593133	C	T	250801	0.025	1	32355180	0.0037	1.50003e-11	0.161
777	Height || id:ieu-a-89	ieu-a-89	rs6600365	T	C	253237	-0.027	1	41556253	0.0029	1.69981e-20	0.6
778	Height || id:ieu-a-89	ieu-a-89	rs12065210	T	C	252209	0.036	1	50942784	0.005	6.4003e-13	0.108
779	Height || id:ieu-a-89	ieu-a-89	rs2811594	G	A	248861	0.024	1	93343282	0.0032	4.10015e-14	0.667
780	Height || id:ieu-a-89	ieu-a-89	rs3790598	A	G	250838	-0.026	1	113196896	0.0041	2.39999e-10	0.119
781	Height || id:ieu-a-89	ieu-a-89	rs17369123	T	C	253167	0.031	1	172355841	0.0038	1.39991e-16	0.233
782	Height || id:ieu-a-89	ieu-a-89	rs1325596	A	G	252158	0.025	1	176794066	0.0029	9.70063e-18	0.508
783	Height || id:ieu-a-89	ieu-a-89	rs3814333	T	C	250881	0.049	1	184007119	0.0032	4.79954e-51	0.342
784	Height || id:ieu-a-89	ieu-a-89	rs4655345	G	A	253197	-0.024	1	214608704	0.003	5.19996e-16	0.417
785	Height || id:ieu-a-89	ieu-a-89	rs6658835	G	A	247800	0.022	1	218520995	0.0034	3.59998e-10	0.233
786	Height || id:ieu-a-89	ieu-a-89	rs11799609	T	G	251270	0.026	1	243618317	0.0042	1.09999e-09	0.142
787	Height || id:ieu-a-89	ieu-a-89	rs12986437	C	A	252766	0.022	2	20204690	0.0035	2.30001e-10	0.178
788	Height || id:ieu-a-89	ieu-a-89	rs2289195	A	G	250720	0.038	2	25463483	0.003	2.39994e-37	0.367
789	Height || id:ieu-a-89	ieu-a-89	rs3755196	G	A	251166	0.018	2	36773071	0.0032	3.40001e-08	0.308
790	Height || id:ieu-a-89	ieu-a-89	rs2278789	C	T	253092	-0.018	2	68376376	0.003	2e-09	0.317
791	Height || id:ieu-a-89	ieu-a-89	rs12987566	T	C	251827	0.024	2	172152646	0.0033	1.20005e-12	0.225
792	Height || id:ieu-a-89	ieu-a-89	rs12693589	C	T	253155	0.022	2	191832662	0.0034	9.09913e-11	0.246
793	Height || id:ieu-a-89	ieu-a-89	rs9816693	C	G	253163	0.031	3	38047954	0.004	3.19963e-15	0.155
794	Height || id:ieu-a-89	ieu-a-89	rs12330322	T	C	253190	-0.034	3	72455355	0.0035	3.29989e-22	0.225
795	Height || id:ieu-a-89	ieu-a-89	rs1797625	T	A	253233	0.019	3	112826415	0.003	4.70002e-10	0.383
796	Height || id:ieu-a-89	ieu-a-89	rs7652177	G	C	251745	0.038	3	171969077	0.0029	2.70023e-39	0.525
797	Height || id:ieu-a-89	ieu-a-89	rs4686904	T	C	253049	-0.021	3	187438522	0.0031	2.49977e-11	0.642
798	Height || id:ieu-a-89	ieu-a-89	rs13152352	A	C	253243	-0.074	4	17976846	0.0041	6.70039e-72	0.161
799	Height || id:ieu-a-89	ieu-a-89	rs1996422	G	A	251268	0.022	4	48687351	0.0033	2.80027e-11	0.283
800	Height || id:ieu-a-89	ieu-a-89	rs3796529	T	C	252655	0.031	4	57797414	0.0037	6.29941e-17	0.169
801	Height || id:ieu-a-89	ieu-a-89	rs6838153	G	A	253183	0.022	4	122720999	0.0031	2.60016e-12	0.333
802	Height || id:ieu-a-89	ieu-a-89	rs12513181	A	C	253223	-0.02	4	123835656	0.0033	3.2e-09	0.728
803	Height || id:ieu-a-89	ieu-a-89	rs13150868	T	G	240766	0.017	4	152180671	0.003	2.19999e-08	0.527
804	Height || id:ieu-a-89	ieu-a-89	rs955748	G	A	253181	0.028	4	184215675	0.0034	3.10027e-16	0.681
805	Height || id:ieu-a-89	ieu-a-89	rs9291926	G	T	251247	-0.019	5	67599656	0.0031	3.40001e-10	0.517
806	Height || id:ieu-a-89	ieu-a-89	rs806100	C	T	253236	-0.018	5	127468177	0.003	5.39995e-10	0.567
807	Height || id:ieu-a-89	ieu-a-89	rs7701414	G	A	252181	0.037	5	131585958	0.003	1.29987e-34	0.483
808	Height || id:ieu-a-89	ieu-a-89	rs1047014	C	T	236827	0.032	6	19841493	0.0036	1.29987e-18	0.275
809	Height || id:ieu-a-89	ieu-a-89	rs6920372	A	G	253178	-0.025	6	109723939	0.0029	1.69981e-17	0.364
810	Height || id:ieu-a-89	ieu-a-89	rs1855078	C	T	253195	0.023	6	131351103	0.0041	3.50002e-08	0.175
812	Height || id:ieu-a-89	ieu-a-89	rs1832871	G	A	252334	-0.025	6	158722034	0.0031	1.80011e-15	0.633
813	Height || id:ieu-a-89	ieu-a-89	rs6974574	T	A	251203	0.03	7	38110073	0.0034	9.8992e-19	0.745
814	Height || id:ieu-a-89	ieu-a-89	rs273945	C	A	252189	0.019	7	137611566	0.0031	1.40001e-09	0.534
815	Height || id:ieu-a-89	ieu-a-89	rs7000226	C	G	253209	0.023	8	49483815	0.0034	3.80014e-11	0.29
817	Height || id:ieu-a-89	ieu-a-89	rs7033940	C	G	253202	-0.024	9	6440419	0.0044	4.70002e-08	0.142
818	Height || id:ieu-a-89	ieu-a-89	rs7870253	A	T	253221	0.042	9	99231096	0.0035	3.29989e-33	0.233
819	Height || id:ieu-a-89	ieu-a-89	rs8413	C	T	252900	0.023	9	139323311	0.003	2.60016e-14	0.525
820	Height || id:ieu-a-89	ieu-a-89	rs4748978	T	C	252094	-0.018	10	25052109	0.0031	4.30002e-09	0.585
821	Height || id:ieu-a-89	ieu-a-89	rs10995319	C	T	253181	-0.019	10	52762887	0.0034	3.2e-08	0.267
822	Height || id:ieu-a-89	ieu-a-89	rs4745948	A	G	253212	0.021	10	69937987	0.0029	2.70023e-13	0.567
823	Height || id:ieu-a-89	ieu-a-89	rs1923367	C	G	253101	-0.03	10	81132829	0.003	4.90004e-24	0.482
824	Height || id:ieu-a-89	ieu-a-89	rs6584575	A	G	247631	0.034	10	105577409	0.0052	9.49948e-11	0.08
825	Height || id:ieu-a-89	ieu-a-89	rs2237886	T	C	250753	0.043	11	2810731	0.0049	5.30029e-18	0.108
826	Height || id:ieu-a-89	ieu-a-89	rs11049545	A	C	253210	-0.038	12	28497898	0.0032	2.39994e-33	0.342
827	Height || id:ieu-a-89	ieu-a-89	rs11172920	A	G	251354	0.018	12	59553821	0.003	2e-09	0.409
828	Height || id:ieu-a-89	ieu-a-89	rs1199734	G	T	241041	0.022	13	21570246	0.0039	1.6e-08	0.833
829	Height || id:ieu-a-89	ieu-a-89	rs2010997	A	G	252580	0.02	13	33070506	0.003	8.60003e-12	0.367
830	Height || id:ieu-a-89	ieu-a-89	rs3118905	A	G	253095	-0.058	13	51105334	0.0033	1.10002e-69	0.237
831	Height || id:ieu-a-89	ieu-a-89	rs3818416	C	A	253125	0.021	13	78474468	0.0035	1.7e-09	0.792
832	Height || id:ieu-a-89	ieu-a-89	rs17197086	T	C	239601	0.035	14	21832776	0.0048	3.40017e-13	0.117
833	Height || id:ieu-a-89	ieu-a-89	rs1370878	G	A	253071	0.019	14	59691630	0.0029	3.59998e-10	0.492
834	Height || id:ieu-a-89	ieu-a-89	rs862034	G	A	251208	0.028	14	74990746	0.003	6.4003e-20	0.51
835	Height || id:ieu-a-89	ieu-a-89	rs213653	G	A	215322	-0.023	16	1111384	0.0042	3.40001e-08	0.7
836	Height || id:ieu-a-89	ieu-a-89	rs8058684	A	G	252793	0.021	16	53515118	0.0032	1.2e-10	0.308
837	Height || id:ieu-a-89	ieu-a-89	rs3868143	C	T	252215	-0.033	16	67328453	0.0055	2.59998e-09	0.075
838	Height || id:ieu-a-89	ieu-a-89	rs3790086	G	C	253223	-0.023	16	69887707	0.0029	2.99985e-15	0.483
839	Height || id:ieu-a-89	ieu-a-89	rs2303262	T	C	196991	-0.025	16	82203758	0.0041	1.5e-09	0.75
840	Height || id:ieu-a-89	ieu-a-89	rs8052560	A	C	238057	0.036	16	88777242	0.0044	3.80014e-16	0.783
843	Height || id:ieu-a-89	ieu-a-89	rs2079795	C	T	253150	-0.045	17	59496649	0.0031	1.69981e-46	0.7
844	Height || id:ieu-a-89	ieu-a-89	rs2072268	A	G	239637	-0.02	17	66303352	0.0031	1.09999e-10	0.525
845	Height || id:ieu-a-89	ieu-a-89	rs1552173	T	C	251775	-0.018	17	76718842	0.0029	7.90005e-10	0.542
847	Height || id:ieu-a-89	ieu-a-89	rs4939837	G	A	247117	-0.019	18	46487998	0.0033	1.09999e-08	0.658
848	Height || id:ieu-a-89	ieu-a-89	rs11152213	C	A	253063	0.025	18	57852948	0.0035	6.89922e-13	0.283
849	Height || id:ieu-a-89	ieu-a-89	rs8090312	G	A	250001	-0.024	18	77225154	0.0034	3.29989e-13	0.25
850	Height || id:ieu-a-89	ieu-a-89	rs8103992	C	A	253081	-0.029	19	19665643	0.0037	1.20005e-14	0.78
851	Height || id:ieu-a-89	ieu-a-89	rs4803468	G	A	244567	-0.03	19	41922352	0.0031	1.69981e-21	0.602
852	Height || id:ieu-a-89	ieu-a-89	rs7273787	G	A	252343	0.022	20	4098567	0.0031	2.80027e-12	0.333
853	Height || id:ieu-a-89	ieu-a-89	rs1884897	G	A	253082	-0.044	20	6612832	0.003	1.29987e-48	0.625
854	Height || id:ieu-a-89	ieu-a-89	rs2427307	A	G	253153	-0.02	20	60966686	0.0032	4.39997e-10	0.27
855	Height || id:ieu-a-89	ieu-a-89	rs2834442	A	T	253058	0.024	21	35690786	0.0031	4.40048e-15	0.636
856	Height || id:ieu-a-89	ieu-a-89	rs2836288	A	C	252863	-0.019	21	39659766	0.0029	3.80014e-11	0.534
857	Height || id:ieu-a-89	ieu-a-89	rs9977276	G	T	252874	0.022	21	47436327	0.0035	2.90001e-10	0.75
859	Inflammatory bowel disease || id:ieu-a-31	ieu-a-31	rs10737481	G	T	34652	0.141103	1	20171514	0.017	1.18713e-16	0.554896
860	Inflammatory bowel disease || id:ieu-a-31	ieu-a-31	rs112401990	A	G	34652	0.142202	2	61199327	0.0174	2.83923e-16	0.375383
861	Inflammatory bowel disease || id:ieu-a-31	ieu-a-31	rs35260072	C	A	34652	0.142197	5	131630852	0.017	7.06643e-17	0.433153
862	Inflammatory bowel disease || id:ieu-a-31	ieu-a-31	rs9370774	C	T	34652	-0.130704	6	14721897	0.0219	2.536e-09	0.20068
863	Inflammatory bowel disease || id:ieu-a-31	ieu-a-31	rs4712528	C	G	34652	0.122598	6	20678430	0.0207	3.07397e-09	0.787692
864	Inflammatory bowel disease || id:ieu-a-31	ieu-a-31	rs10761659	G	A	34652	0.161896	10	64445564	0.0172	4.07193e-21	0.554011
865	Inflammatory bowel disease || id:ieu-a-31	ieu-a-31	rs1250573	A	G	34652	-0.113606	10	81042475	0.019	2.20902e-09	0.295706
866	Inflammatory bowel disease || id:ieu-a-31	ieu-a-31	rs140892874	C	T	34652	0.409594	12	40824798	0.0512	1.2841e-15	0.027461
867	Inflammatory bowel disease || id:ieu-a-31	ieu-a-31	rs12446550	A	G	34652	0.107796	16	28543381	0.0171	2.78298e-10	0.409666
868	Inflammatory bowel disease || id:ieu-a-31	ieu-a-31	rs72798422	C	T	34652	0.2776	16	50866917	0.0431	1.18899e-10	0.041718
869	Inflammatory bowel disease || id:ieu-a-31	ieu-a-31	rs113991740	A	T	34652	-0.107697	17	32625383	0.0189	1.31999e-08	0.271565
870	Inflammatory bowel disease || id:ieu-a-31	ieu-a-31	rs131657	A	T	34652	0.136496	22	21917550	0.0212	1.237e-10	0.201666
871	Inflammatory bowel disease || id:ieu-a-31	ieu-a-31	rs1003342	G	A	34652	-0.095001	22	30570022	0.0168	1.67101e-08	0.531334
872	Inflammatory bowel disease || id:ieu-a-31	ieu-a-31	rs11209026	A	G	34652	-0.72629	1	67705958	0.0422	1.76319e-66	0.0541886
873	Inflammatory bowel disease || id:ieu-a-31	ieu-a-31	rs4851586	C	T	34652	-0.122403	2	103064264	0.0193	2.32498e-10	0.75745
874	Inflammatory bowel disease || id:ieu-a-31	ieu-a-31	rs6826501	T	C	34652	-0.0927953	4	36076676	0.0169	4.12098e-08	0.536078
875	Inflammatory bowel disease || id:ieu-a-31	ieu-a-31	rs17800987	G	A	34652	0.2017	5	150323428	0.0305	3.70681e-11	0.089179
876	Inflammatory bowel disease || id:ieu-a-31	ieu-a-31	rs148844907	A	T	34652	1.1375	6	31628397	0.0963	3.62577e-32	0.0103903
877	Inflammatory bowel disease || id:ieu-a-31	ieu-a-31	rs34190331	A	G	34652	0.176899	6	111840820	0.0303	5.39399e-09	0.0853045
878	Inflammatory bowel disease || id:ieu-a-31	ieu-a-31	rs6927172	G	C	34652	0.110295	6	138002175	0.0202	4.64505e-08	0.21432
879	Inflammatory bowel disease || id:ieu-a-31	ieu-a-31	rs444210	G	A	34652	0.109502	6	167390242	0.0168	7.39095e-11	0.545781
880	Inflammatory bowel disease || id:ieu-a-31	ieu-a-31	rs4077515	T	C	34652	0.179401	9	139266496	0.0172	1.50003e-25	0.424242
881	Inflammatory bowel disease || id:ieu-a-31	ieu-a-31	rs2542147	T	G	34652	-0.1513	18	12775851	0.0227	2.78484e-11	0.837193
882	Inflammatory bowel disease || id:ieu-a-31	ieu-a-31	rs2836882	A	G	34652	-0.196295	21	40466570	0.0201	1.49005e-22	0.257617
883	Inflammatory bowel disease || id:ieu-a-31	ieu-a-31	rs8134436	G	C	34652	-0.144698	21	45616497	0.017	2.0179e-17	0.603989
884	Inflammatory bowel disease || id:ieu-a-31	ieu-a-31	rs35730213	C	G	34652	-0.151404	1	200874229	0.0194	6.90717e-15	0.262591
885	Inflammatory bowel disease || id:ieu-a-31	ieu-a-31	rs3024493	A	C	34652	0.212996	1	206943968	0.0222	8.47618e-22	0.169666
886	Inflammatory bowel disease || id:ieu-a-31	ieu-a-31	rs2241878	C	T	34652	0.148001	2	234183718	0.0169	1.74502e-18	0.538498
887	Inflammatory bowel disease || id:ieu-a-31	ieu-a-31	rs4676408	A	G	34652	0.118103	2	241574401	0.0181	6.61912e-11	0.515063
888	Inflammatory bowel disease || id:ieu-a-31	ieu-a-31	rs1873625	A	C	34652	0.177301	3	49666964	0.0179	3.70681e-23	0.32287
889	Inflammatory bowel disease || id:ieu-a-31	ieu-a-31	rs45528737	T	C	34652	0.166802	4	123275555	0.03	2.65901e-08	0.111833
890	Inflammatory bowel disease || id:ieu-a-31	ieu-a-31	rs1887428	C	G	34652	-0.171595	9	4984530	0.0178	6.64814e-22	0.61936
891	Inflammatory bowel disease || id:ieu-a-31	ieu-a-31	rs4246905	C	T	34652	0.163001	9	117553249	0.0197	1.41514e-16	0.729896
892	Inflammatory bowel disease || id:ieu-a-31	ieu-a-31	rs11236797	A	C	34652	0.155704	11	76299649	0.017	4.75007e-20	0.470011
893	Inflammatory bowel disease || id:ieu-a-31	ieu-a-31	rs3850378	C	T	34652	0.155099	14	88417517	0.0282	3.80102e-08	0.096461
894	Inflammatory bowel disease || id:ieu-a-31	ieu-a-31	rs12936409	T	C	34652	0.145701	17	38043649	0.0168	3.86812e-18	0.476383
895	Inflammatory bowel disease || id:ieu-a-31	ieu-a-31	rs112694524	A	G	34652	0.188304	2	43453721	0.0303	5.39299e-10	0.0903752
896	Inflammatory bowel disease || id:ieu-a-31	ieu-a-31	rs11677953	A	G	34652	0.0975985	2	219121663	0.0171	1.053e-08	0.415063
897	Inflammatory bowel disease || id:ieu-a-31	ieu-a-31	rs13178036	C	G	34652	0.100904	5	40218529	0.0184	4.12895e-08	0.341807
898	Inflammatory bowel disease || id:ieu-a-31	ieu-a-31	rs6873866	C	T	34652	-0.106996	5	96247810	0.0176	1.085e-09	0.528821
899	Inflammatory bowel disease || id:ieu-a-31	ieu-a-31	rs254560	A	G	34652	0.0995014	5	134443606	0.0171	6.159e-09	0.400063
900	Inflammatory bowel disease || id:ieu-a-31	ieu-a-31	rs10045431	C	A	34652	0.177406	5	158814533	0.0189	6.58567e-21	0.717524
901	Inflammatory bowel disease || id:ieu-a-31	ieu-a-31	rs9272514	T	C	34652	-0.234698	6	32606385	0.0208	1.58708e-29	0.30636
902	Inflammatory bowel disease || id:ieu-a-31	ieu-a-31	rs28383456	T	C	34652	-0.177501	6	32609453	0.02	5.76899e-19	0.345334
903	Inflammatory bowel disease || id:ieu-a-31	ieu-a-31	rs1551399	C	A	34652	0.101302	8	126539965	0.0173	5.01199e-09	0.615807
904	Inflammatory bowel disease || id:ieu-a-31	ieu-a-31	rs12764283	A	G	34652	0.126597	10	35530460	0.0179	1.5729e-12	0.337409
905	Inflammatory bowel disease || id:ieu-a-31	ieu-a-31	rs56062135	T	C	34652	0.1509	15	67455630	0.0198	2.63998e-14	0.236922
906	Inflammatory bowel disease || id:ieu-a-31	ieu-a-31	rs2076756	G	A	34652	0.187595	16	50756881	0.0186	5.59114e-24	0.27064
907	Inflammatory bowel disease || id:ieu-a-31	ieu-a-31	rs744166	G	A	34652	-0.120703	17	40514201	0.0172	2.15675e-12	0.409963
908	Inflammatory bowel disease || id:ieu-a-31	ieu-a-31	rs6062496	A	G	34652	0.164997	20	62329099	0.018	5.47898e-20	0.578011
909	Inflammatory bowel disease || id:ieu-a-31	ieu-a-31	rs1736161	A	G	34652	-0.123298	21	16833222	0.0174	1.3369e-12	0.428732
910	Inflammatory bowel disease || id:ieu-a-31	ieu-a-31	rs7523335	A	G	34652	-0.140504	1	8180210	0.0225	4.15796e-10	0.173424
911	Inflammatory bowel disease || id:ieu-a-31	ieu-a-31	rs10800314	A	C	34652	-0.143097	1	161472789	0.0179	1.17409e-15	0.649219
912	Inflammatory bowel disease || id:ieu-a-31	ieu-a-31	rs6880778	G	A	34652	0.187801	5	40399096	0.0173	2.14388e-27	0.620729
914	Inflammatory bowel disease || id:ieu-a-31	ieu-a-31	rs6911490	C	T	34652	-0.142801	6	106522027	0.0208	6.82025e-12	0.778565
915	Inflammatory bowel disease || id:ieu-a-31	ieu-a-31	rs4730272	G	A	34652	-0.134102	7	107478227	0.0178	4.50194e-14	0.512591
916	Inflammatory bowel disease || id:ieu-a-31	ieu-a-31	rs6584283	C	T	34652	-0.180303	10	101290301	0.0169	1.70098e-26	0.510643
917	Inflammatory bowel disease || id:ieu-a-31	ieu-a-31	rs2193041	G	A	34652	0.133703	12	68502110	0.0172	6.90876e-15	0.388781
918	Inflammatory bowel disease || id:ieu-a-31	ieu-a-31	rs9934775	T	C	34652	-0.139595	16	50383077	0.0232	1.71498e-09	0.16068
919	Inflammatory bowel disease || id:ieu-a-31	ieu-a-31	rs11548656	G	A	34652	-0.292796	16	81916912	0.0507	7.71792e-09	0.034026
920	Inflammatory bowel disease || id:ieu-a-31	ieu-a-31	rs142770866	A	G	34652	0.23	19	10525372	0.0337	8.14329e-12	0.0810417
921	Inflammatory bowel disease || id:ieu-a-31	ieu-a-31	rs10408351	A	G	34652	0.137804	19	33754044	0.0221	4.23204e-10	0.238435
922	Inflammatory bowel disease || id:ieu-a-31	ieu-a-31	rs7285952	G	T	34652	-0.176002	22	39733096	0.0235	7.60151e-14	0.157193
923	Ischaemic stroke || id:ieu-a-814	ieu-a-814	rs4984814	C	A	546	-2.17326	16	1385650	0.400316	2.78997e-08	NA
924	LDL cholesterol || id:ieu-a-300	ieu-a-300	rs7534572	G	C	75145	0.0407	1	62999675	0.0058	1.28795e-11	0.69
925	LDL cholesterol || id:ieu-a-300	ieu-a-300	rs2642438	G	A	165470	0.0352	1	220970028	0.0042	7.31813e-16	0.7454
926	LDL cholesterol || id:ieu-a-300	ieu-a-300	rs2587534	A	G	172966	0.0391	1	234849339	0.0037	8.05564e-25	0.5277
927	LDL cholesterol || id:ieu-a-300	ieu-a-300	rs17404153	T	G	172898	-0.0336	3	132163200	0.0054	1.83202e-09	0.1438
928	LDL cholesterol || id:ieu-a-300	ieu-a-300	rs10947332	A	G	169263	0.0504	6	32677440	0.0056	6.96947e-18	0.1319
929	LDL cholesterol || id:ieu-a-300	ieu-a-300	rs6909746	T	C	170097	-0.0263	6	116352750	0.0037	7.85959e-11	0.3918
930	LDL cholesterol || id:ieu-a-300	ieu-a-300	rs2737252	A	G	172950	-0.0314	8	116663898	0.0041	7.03882e-14	0.2559
931	LDL cholesterol || id:ieu-a-300	ieu-a-300	rs174583	T	C	172982	-0.0522	11	61609750	0.0038	7.00326e-41	0.3747
932	LDL cholesterol || id:ieu-a-300	ieu-a-300	rs10893499	A	G	172980	0.0521	11	126241979	0.0053	3.861e-21	0.1438
933	LDL cholesterol || id:ieu-a-300	ieu-a-300	rs3184504	C	T	164996	0.0268	12	111884608	0.0038	4.20339e-12	0.5343
934	LDL cholesterol || id:ieu-a-300	ieu-a-300	rs1169288	C	A	163086	0.0375	12	121416650	0.004	6.44763e-21	0.3338
935	LDL cholesterol || id:ieu-a-300	ieu-a-300	rs1801689	C	A	111143	0.1028	17	64210580	0.0139	9.80844e-12	0.03694
936	LDL cholesterol || id:ieu-a-300	ieu-a-300	rs2228603	T	C	158643	-0.104	19	19329924	0.0072	4.43302e-44	0.07124
937	LDL cholesterol || id:ieu-a-300	ieu-a-300	rs2328223	C	A	170762	0.0299	20	17845921	0.005	5.63197e-09	0.2493
938	LDL cholesterol || id:ieu-a-300	ieu-a-300	rs6065311	C	T	171333	0.0417	20	39724338	0.0036	1.65615e-30	0.4604
939	LDL cholesterol || id:ieu-a-300	ieu-a-300	rs1800961	T	C	142698	-0.0685	20	43042364	0.0106	6.03407e-10	0.0343
940	LDL cholesterol || id:ieu-a-300	ieu-a-300	rs12066643	T	C	171295	-0.0389	1	56240278	0.0064	1.06299e-08	0.1187
941	LDL cholesterol || id:ieu-a-300	ieu-a-300	rs4970712	C	A	173036	0.0339	1	92993547	0.0044	2.4581e-13	0.8061
942	LDL cholesterol || id:ieu-a-300	ieu-a-300	rs72902576	G	T	82068	-0.0933	2	21275480	0.0133	9.57635e-12	0.03694
943	LDL cholesterol || id:ieu-a-300	ieu-a-300	rs12916	C	T	168357	0.0733	5	74656539	0.0038	7.79112e-78	0.4314
944	LDL cholesterol || id:ieu-a-300	ieu-a-300	rs3757354	T	C	172987	-0.0382	6	16127407	0.0044	2.08689e-17	0.2098
945	LDL cholesterol || id:ieu-a-300	ieu-a-300	rs1408272	G	T	167888	-0.052	6	25842951	0.0083	3.67502e-09	0.05277
946	LDL cholesterol || id:ieu-a-300	ieu-a-300	rs2390536	A	G	172981	0.0223	7	21485397	0.0038	2.037e-08	0.3681
947	LDL cholesterol || id:ieu-a-300	ieu-a-300	rs4722551	C	T	172946	0.0391	7	25991826	0.0049	3.94912e-14	0.1702
948	LDL cholesterol || id:ieu-a-300	ieu-a-300	rs3780181	G	A	171976	-0.0445	9	2640759	0.0074	1.76401e-09	0.05277
949	LDL cholesterol || id:ieu-a-300	ieu-a-300	rs2419604	G	A	172807	-0.0302	10	113944271	0.004	7.49031e-14	0.6821
950	LDL cholesterol || id:ieu-a-300	ieu-a-300	rs314253	C	T	169706	-0.0242	17	7091650	0.0038	3.43598e-10	0.3351
951	LDL cholesterol || id:ieu-a-300	ieu-a-300	rs6511720	T	G	170608	-0.2209	19	11202306	0.0061	1e-200	0.09763
952	LDL cholesterol || id:ieu-a-300	ieu-a-300	rs2965157	C	T	170260	-0.1886	19	45176340	0.0112	7.29122e-62	0.02111
953	LDL cholesterol || id:ieu-a-300	ieu-a-300	rs7254892	A	G	139198	-0.4853	19	45389596	0.0119	1e-200	0.03166
954	LDL cholesterol || id:ieu-a-300	ieu-a-300	rs676388	C	T	166830	0.0265	19	49211969	0.0039	1.31009e-11	0.4631
955	LDL cholesterol || id:ieu-a-300	ieu-a-300	rs364585	G	A	171526	0.0249	20	12962718	0.0038	4.27799e-10	0.6332
956	LDL cholesterol || id:ieu-a-300	ieu-a-300	rs10903129	G	A	169920	0.0328	1	25768937	0.0037	3.0297e-17	0.5369
957	LDL cholesterol || id:ieu-a-300	ieu-a-300	rs11591147	T	G	77417	-0.497	1	55505647	0.018	8.57038e-143	0.01715
958	LDL cholesterol || id:ieu-a-300	ieu-a-300	rs6693893	C	T	83065	-0.0767	1	109797763	0.0132	2.87601e-08	0.03562
959	LDL cholesterol || id:ieu-a-300	ieu-a-300	rs2030746	T	C	173024	0.0214	2	121309488	0.0038	8.60498e-09	0.3984
960	LDL cholesterol || id:ieu-a-300	ieu-a-300	rs16831243	T	C	162945	0.0378	2	135762344	0.0055	9.06358e-12	0.1807
961	LDL cholesterol || id:ieu-a-300	ieu-a-300	rs1250229	C	T	173032	0.0243	2	216304384	0.0042	3.12997e-08	0.7889
962	LDL cholesterol || id:ieu-a-300	ieu-a-300	rs7640978	T	C	172228	-0.0392	3	32533010	0.0069	9.83694e-09	0.1055
963	LDL cholesterol || id:ieu-a-300	ieu-a-300	rs4530754	A	G	173003	0.0275	5	122855416	0.0036	3.57602e-12	0.5818
964	LDL cholesterol || id:ieu-a-300	ieu-a-300	rs112201728	T	C	83123	0.0675	6	160551486	0.0104	8.51393e-10	0.05805
965	LDL cholesterol || id:ieu-a-300	ieu-a-300	rs1564348	C	T	172989	0.0481	6	160578860	0.005	2.76185e-21	0.1451
966	LDL cholesterol || id:ieu-a-300	ieu-a-300	rs7832643	T	G	164854	0.0339	8	145022657	0.0038	2.67116e-17	0.405
967	LDL cholesterol || id:ieu-a-300	ieu-a-300	rs8017377	A	G	172866	0.0303	14	24883887	0.0038	2.51594e-15	0.4591
969	LDL cholesterol || id:ieu-a-300	ieu-a-300	rs75687619	T	G	82003	0.1735	19	45399344	0.0161	8.05193e-24	0.02375
970	LDL cholesterol || id:ieu-a-300	ieu-a-300	rs4253776	G	A	171071	0.0311	22	46629479	0.0059	3.35297e-08	0.124
971	LDL cholesterol || id:ieu-a-300	ieu-a-300	rs12748152	T	C	172988	0.0499	1	27138393	0.0066	3.20922e-12	0.07124
973	LDL cholesterol || id:ieu-a-300	ieu-a-300	rs7551981	T	G	173021	0.0472	1	55719166	0.0038	1.36207e-33	0.595
974	LDL cholesterol || id:ieu-a-300	ieu-a-300	rs4970834	T	C	172825	-0.1503	1	109814880	0.0047	1e-200	0.1873
975	LDL cholesterol || id:ieu-a-300	ieu-a-300	rs267733	G	A	164562	-0.0331	1	150958836	0.0053	5.28506e-09	0.1372
976	LDL cholesterol || id:ieu-a-300	ieu-a-300	rs1367117	A	G	173007	0.1186	2	21263900	0.004	9.48418e-183	0.2876
977	LDL cholesterol || id:ieu-a-300	ieu-a-300	rs6544713	C	T	172940	-0.0806	2	44073881	0.0041	4.84284e-83	0.7058
978	LDL cholesterol || id:ieu-a-300	ieu-a-300	rs13206249	A	G	87149	-0.0378	6	16175022	0.0062	4.53398e-08	0.2164
979	LDL cholesterol || id:ieu-a-300	ieu-a-300	rs16891156	C	A	90465	0.0965	6	160608804	0.0171	8.23304e-09	0.01847
980	LDL cholesterol || id:ieu-a-300	ieu-a-300	rs2073547	G	A	169889	0.0485	7	44582331	0.0049	1.92309e-21	0.1939
981	LDL cholesterol || id:ieu-a-300	ieu-a-300	rs13277801	T	C	173010	-0.0338	8	59353534	0.0038	3.99393e-17	0.653
982	LDL cholesterol || id:ieu-a-300	ieu-a-300	rs1883025	T	C	172330	-0.0296	9	107664301	0.0044	6.14045e-11	0.2427
983	LDL cholesterol || id:ieu-a-300	ieu-a-300	rs579459	C	T	172706	0.0665	9	136154168	0.0045	2.4188e-44	0.215
984	LDL cholesterol || id:ieu-a-300	ieu-a-300	rs10832962	T	C	172920	0.032	11	18656271	0.004	6.61912e-14	0.719
985	LDL cholesterol || id:ieu-a-300	ieu-a-300	rs4942486	C	T	171930	-0.0243	13	32953388	0.0037	2.261e-11	0.5383
986	LDL cholesterol || id:ieu-a-300	ieu-a-300	rs2886232	C	T	162498	-0.0451	17	67150176	0.0064	3.87614e-11	0.8799
987	LDL cholesterol || id:ieu-a-300	ieu-a-300	rs12721109	A	G	99409	-0.4462	19	45447221	0.0183	2.99226e-122	0.01715
988	LDL cholesterol || id:ieu-a-300	ieu-a-300	rs6016373	G	A	171559	-0.0349	20	39154095	0.0037	7.94694e-19	0.3734
989	LDL cholesterol || id:ieu-a-300	ieu-a-300	rs5763662	T	C	162777	0.0767	22	30378703	0.0121	1.191e-08	0.02507
990	LDL cholesterol || id:ieu-a-300	ieu-a-300	rs6709904	G	A	89852	-0.055	2	44080324	0.0085	4.57699e-10	0.1135
991	LDL cholesterol || id:ieu-a-300	ieu-a-300	rs2710642	A	G	172994	0.0239	2	63149557	0.0038	6.08906e-09	0.6187
992	LDL cholesterol || id:ieu-a-300	ieu-a-300	rs10490626	A	G	173044	-0.0508	2	118835841	0.0069	1.69707e-12	0.07916
993	LDL cholesterol || id:ieu-a-300	ieu-a-300	rs10195252	C	T	157208	-0.0238	2	165513091	0.0039	3.81197e-08	0.4182
994	LDL cholesterol || id:ieu-a-300	ieu-a-300	rs11563251	T	C	172855	0.0345	2	234679384	0.0062	4.49904e-08	0.1253
995	LDL cholesterol || id:ieu-a-300	ieu-a-300	rs9875338	A	G	172895	-0.027	3	12296469	0.0037	2.21004e-11	0.3879
996	LDL cholesterol || id:ieu-a-300	ieu-a-300	rs6818397	G	T	172685	-0.0224	4	3434885	0.004	1.67699e-08	0.5871
997	LDL cholesterol || id:ieu-a-300	ieu-a-300	rs6882076	C	T	173006	0.0456	5	156390297	0.0038	3.30979e-31	0.6662
998	LDL cholesterol || id:ieu-a-300	ieu-a-300	rs2315065	A	C	67446	0.1102	6	161108144	0.0158	5.22998e-12	0.08707
999	LDL cholesterol || id:ieu-a-300	ieu-a-300	rs9987289	G	A	160102	0.0714	8	9183358	0.0066	8.52904e-24	0.9248
1000	LDL cholesterol || id:ieu-a-300	ieu-a-300	rs2954029	T	A	172963	-0.0564	8	126490972	0.0036	2.09508e-50	0.4683
1001	LDL cholesterol || id:ieu-a-300	ieu-a-300	rs964184	C	G	89866	-0.0855	11	116648917	0.0078	2.00817e-26	NA
1002	LDL cholesterol || id:ieu-a-300	ieu-a-300	rs247616	T	C	171458	-0.0547	16	56989590	0.0041	2.56626e-37	0.2929
1003	LDL cholesterol || id:ieu-a-300	ieu-a-300	rs2000999	A	G	171510	0.065	16	72108093	0.0046	4.21891e-41	0.1847
1004	LDL cholesterol || id:ieu-a-300	ieu-a-300	rs6504872	T	C	171519	0.0274	17	45438952	0.0037	3.47937e-13	0.4723
1005	Lung adenocarcinoma || id:ieu-a-965	ieu-a-965	rs2736100	A	C	18336	-0.219362	5	1286516	0.021892	5.12979e-15	0.485585
1006	Lung adenocarcinoma || id:ieu-a-965	ieu-a-965	rs56077333	A	C	18336	0.308928	15	78899003	0.040166	2.91005e-24	0.344802
1007	Lung cancer || id:ieu-a-966	ieu-a-966	rs8040868	C	T	27209	0.301974	15	78911181	0.024535	4.9705e-60	0.424371
1008	Lung cancer || id:ieu-a-966	ieu-a-966	rs446975	T	G	27209	-0.261532	3	9217383	0.022649	6.41948e-18	0.115137
1009	Lung cancer || id:ieu-a-966	ieu-a-966	rs37004	T	C	27209	-0.17209	5	1356684	0.019417	3.19007e-13	0.226187
1010	Lung cancer || id:ieu-a-966	ieu-a-966	rs501942	T	C	27209	0.186841	6	31840477	0.034137	1.47001e-10	0.108859
1011	Lung cancer || id:ieu-a-966	ieu-a-966	rs11571818	C	T	27209	0.660847	13	32968810	0.16686	2.63027e-12	0.0113361
1012	Multiple sclerosis || id:ieu-a-1025	ieu-a-1025	rs3748817	C	T	38589	-0.129272	1	2525665	0.0181572	1.33015e-12	0.3588
1013	Multiple sclerosis || id:ieu-a-1025	ieu-a-1025	rs12087340	T	C	38589	0.19721	1	85746993	0.0286886	5.12979e-12	0.0867
1014	Multiple sclerosis || id:ieu-a-1025	ieu-a-1025	rs1359062	G	C	38589	-0.162119	1	192541472	0.0221213	1.83992e-13	0.1836
1015	Multiple sclerosis || id:ieu-a-1025	ieu-a-1025	rs9967792	C	T	38589	0.102557	2	191974435	0.0170285	1.79999e-09	0.619
1016	Multiple sclerosis || id:ieu-a-1025	ieu-a-1025	rs71624119	A	G	38589	-0.116894	5	55440730	0.019729	2.69998e-09	0.2448
1017	Multiple sclerosis || id:ieu-a-1025	ieu-a-1025	rs12210359	T	C	38589	-0.381855	6	29966896	0.0377394	4.93969e-24	0.059
1018	Multiple sclerosis || id:ieu-a-1025	ieu-a-1025	rs9277535	G	A	38589	0.127513	6	33054861	0.0190882	2.86022e-11	0.2485
1019	Multiple sclerosis || id:ieu-a-1025	ieu-a-1025	rs212405	T	A	38589	0.139762	6	159470559	0.017738	1.42988e-15	0.6228
1020	Multiple sclerosis || id:ieu-a-1025	ieu-a-1025	rs60600003	G	T	38589	0.149282	7	37382465	0.0268082	2.53e-08	0.1033
1021	Multiple sclerosis || id:ieu-a-1025	ieu-a-1025	rs7923837	A	G	38589	-0.10075	10	94481917	0.0170747	4.58005e-09	0.3882
1022	Multiple sclerosis || id:ieu-a-1025	ieu-a-1025	rs34383631	T	C	38589	0.105261	11	60793330	0.0167604	5.68997e-10	0.3961
1023	Multiple sclerosis || id:ieu-a-1025	ieu-a-1025	rs4944958	G	A	38589	-0.107059	11	71168073	0.0185652	8.69e-09	0.7845
1024	Multiple sclerosis || id:ieu-a-1025	ieu-a-1025	rs1800693	C	T	38589	0.134531	12	6440009	0.016723	6.9199e-16	0.3979
1026	Multiple sclerosis || id:ieu-a-1025	ieu-a-1025	rs74796499	A	C	38589	-0.27079	14	88432328	0.041786	8.47032e-11	0.0459
1027	Multiple sclerosis || id:ieu-a-1025	ieu-a-1025	rs12927355	T	C	38589	-0.193097	16	11194771	0.018079	8.1903e-27	0.3221
1028	Multiple sclerosis || id:ieu-a-1025	ieu-a-1025	rs1077667	T	C	38589	-0.151862	19	6668972	0.0208049	3.53997e-13	0.2142
1029	Multiple sclerosis || id:ieu-a-1025	ieu-a-1025	rs7783	G	A	38589	0.0989399	19	16629189	0.0171056	9.56005e-09	0.3457
1030	Multiple sclerosis || id:ieu-a-1025	ieu-a-1025	rs1131265	C	G	38589	0.173953	3	119222456	0.0220662	1.97015e-15	0.8037
1031	Multiple sclerosis || id:ieu-a-1025	ieu-a-1025	rs2857700	C	T	38589	-0.681075	6	31572481	0.0223316	1e-200	0.8685
1032	Multiple sclerosis || id:ieu-a-1025	ieu-a-1025	rs706015	G	T	38589	0.129272	7	27014988	0.0212989	1.29e-09	0.1819
1033	Multiple sclerosis || id:ieu-a-1025	ieu-a-1025	rs2104286	C	T	38589	-0.189794	10	6099045	0.0194055	7.61027e-23	0.2785
1034	Multiple sclerosis || id:ieu-a-1025	ieu-a-1025	rs12296430	C	G	38589	0.128393	12	6503500	0.0204191	3.62001e-10	0.189
1035	Multiple sclerosis || id:ieu-a-1025	ieu-a-1025	rs4780355	C	T	38589	-0.10075	16	11347858	0.0182211	3.47e-08	0.2895
1036	Multiple sclerosis || id:ieu-a-1025	ieu-a-1025	rs11865086	A	C	38589	-0.0934903	16	30130493	0.0164939	1.76999e-08	0.4376
1037	Multiple sclerosis || id:ieu-a-1025	ieu-a-1025	rs4796791	C	T	38589	-0.0962189	17	40530763	0.0171367	1.81001e-08	0.6354
1038	Multiple sclerosis || id:ieu-a-1025	ieu-a-1025	rs11554159	A	G	38589	-0.1415	19	18285944	0.0192663	2.57988e-13	0.2697
1039	Multiple sclerosis || id:ieu-a-1025	ieu-a-1025	rs1813375	T	G	38589	0.143234	3	28078571	0.0165781	5.75043e-18	0.4695
1040	Multiple sclerosis || id:ieu-a-1025	ieu-a-1025	rs9282641	A	G	38589	-0.193921	3	121796768	0.0304428	1.74e-10	0.0812
1041	Multiple sclerosis || id:ieu-a-1025	ieu-a-1025	rs4976646	C	T	38589	0.123102	5	176788570	0.0171486	1.03992e-12	0.3399
1042	Multiple sclerosis || id:ieu-a-1025	ieu-a-1025	rs3129727	T	C	38589	-0.640801	6	32679690	0.0622141	6.85015e-25	0.0232
1043	Multiple sclerosis || id:ieu-a-1025	ieu-a-1025	rs17066096	G	A	38589	0.131028	6	137452908	0.0190212	5.91017e-12	0.2294
1044	Multiple sclerosis || id:ieu-a-1025	ieu-a-1025	rs11172342	T	G	38589	-0.121332	12	58187758	0.0178497	9.46019e-12	0.3298
1045	Multiple sclerosis || id:ieu-a-1025	ieu-a-1025	rs1014486	C	T	38589	0.10075	3	159691112	0.0165979	1.16001e-09	0.4335
1047	Multiple sclerosis || id:ieu-a-1025	ieu-a-1025	rs4410871	C	T	38589	0.112435	8	128815029	0.0187022	1.98002e-09	0.7175
1048	Multiple sclerosis || id:ieu-a-1025	ieu-a-1025	rs9736016	A	T	38589	-0.0971267	11	118724894	0.0173606	2.19999e-08	0.3725
1049	Multiple sclerosis || id:ieu-a-1025	ieu-a-1025	rs10420809	T	C	38589	0.121332	19	10727014	0.0210163	7.95994e-09	0.7288
1050	Multiple sclerosis || id:ieu-a-1025	ieu-a-1025	rs41286801	T	C	38589	0.181488	1	92975464	0.0225487	7.91954e-16	0.1441
1051	Multiple sclerosis || id:ieu-a-1025	ieu-a-1025	rs6677309	C	A	38589	-0.29267	1	117080166	0.0264562	1.45011e-28	0.1214
1052	Multiple sclerosis || id:ieu-a-1025	ieu-a-1025	rs842639	A	G	38589	0.107957	2	61095245	0.0180902	1.7e-09	0.653
1053	Multiple sclerosis || id:ieu-a-1025	ieu-a-1025	rs9989735	C	G	38589	0.156149	2	231115454	0.0209432	7.83971e-14	0.1822
1054	Multiple sclerosis || id:ieu-a-1025	ieu-a-1025	rs6881706	T	G	38589	-0.110647	5	35879156	0.0189559	4.87001e-09	0.2754
1055	Multiple sclerosis || id:ieu-a-1025	ieu-a-1025	rs115985474	T	C	38589	-0.251537	6	30055179	0.0459673	4.34e-08	0.0337
1056	Multiple sclerosis || id:ieu-a-1025	ieu-a-1025	rs115266049	A	G	38589	0.387301	6	30431011	0.0649399	2.37001e-09	0.0121
1057	Multiple sclerosis || id:ieu-a-1025	ieu-a-1025	rs11154801	A	C	38589	0.102557	6	135739355	0.0170438	2.35001e-09	0.366
1058	Multiple sclerosis || id:ieu-a-1025	ieu-a-1025	rs67297943	C	T	38589	-0.111541	6	138244816	0.0205287	4.83003e-08	0.2159
1059	Multiple sclerosis || id:ieu-a-1025	ieu-a-1025	rs1021156	C	T	38589	-0.115113	8	79575804	0.0186355	5.60003e-10	0.7575
1060	Multiple sclerosis || id:ieu-a-1025	ieu-a-1025	rs8070345	C	T	38589	-0.134531	17	57816757	0.016723	5.43e-16	0.5467
1061	Myocardial infarction || id:ieu-a-798	ieu-a-798	rs7528419	G	A	171875	-0.101314	1	109817192	0.0126204	9.9243e-16	0.201938
1062	Myocardial infarction || id:ieu-a-798	ieu-a-798	rs35700460	G	A	171875	0.0818302	1	222811407	0.0121909	1.91426e-11	0.646502
1063	Myocardial infarction || id:ieu-a-798	ieu-a-798	rs2327426	C	T	171875	-0.0625017	6	134202690	0.0109701	1.21588e-08	0.297863
1064	Myocardial infarction || id:ieu-a-798	ieu-a-798	rs11556924	T	C	171875	-0.0689191	7	129663496	0.0125521	4.00461e-08	0.29769
1065	Myocardial infarction || id:ieu-a-798	ieu-a-798	rs4977574	G	A	171875	0.188677	9	22098574	0.0102921	4.58353e-75	0.482238
1066	Myocardial infarction || id:ieu-a-798	ieu-a-798	rs532436	A	G	171875	0.110862	9	136149830	0.0130822	2.36483e-17	0.18758
1067	Myocardial infarction || id:ieu-a-798	ieu-a-798	rs1870634	G	T	171875	0.0696961	10	44480811	0.0107322	8.35218e-11	0.617875
1068	Myocardial infarction || id:ieu-a-798	ieu-a-798	rs28451064	A	G	171875	0.122318	21	35593827	0.0177856	6.09677e-12	0.119331
1069	Myocardial infarction || id:ieu-a-798	ieu-a-798	rs72934535	C	T	171875	0.141086	2	203968973	0.0186044	3.36357e-14	0.0931838
1070	Myocardial infarction || id:ieu-a-798	ieu-a-798	rs72689147	T	G	171875	-0.0735497	4	156639888	0.0130277	1.6457e-08	0.179559
1071	Myocardial infarction || id:ieu-a-798	ieu-a-798	rs2505083	C	T	171875	0.0612049	10	30335122	0.0105661	6.93075e-09	0.394508
1072	Myocardial infarction || id:ieu-a-798	ieu-a-798	rs7173743	C	T	171875	-0.0639689	15	79141784	0.0104014	7.74854e-10	0.432422
1073	Myocardial infarction || id:ieu-a-798	ieu-a-798	rs9970807	T	C	171875	-0.110641	1	56965664	0.0183978	1.81205e-09	0.0836228
1074	Myocardial infarction || id:ieu-a-798	ieu-a-798	rs10947786	A	G	171875	-0.0718678	6	39156410	0.0127579	1.76901e-08	0.207597
1075	Myocardial infarction || id:ieu-a-798	ieu-a-798	rs1510226	C	T	171875	0.226442	6	160816409	0.0346256	6.16311e-11	0.0271216
1076	Myocardial infarction || id:ieu-a-798	ieu-a-798	rs2019090	T	A	171875	-0.0654617	11	103668962	0.0110961	3.64653e-09	0.642344
1077	Myocardial infarction || id:ieu-a-798	ieu-a-798	rs653178	T	C	171875	-0.0770565	12	112007756	0.0115792	2.83857e-11	0.558224
1078	Myocardial infarction || id:ieu-a-798	ieu-a-798	rs4773141	G	C	171875	0.0802207	13	110954353	0.0128785	4.69278e-10	0.345079
1079	Myocardial infarction || id:ieu-a-798	ieu-a-798	rs41290120	A	G	171875	-0.185714	19	45382675	0.0311929	2.62138e-09	0.0323735
1080	Myocardial infarction || id:ieu-a-798	ieu-a-798	rs180803	T	G	171875	-0.186597	22	24658858	0.0316322	3.65881e-09	0.0283823
1081	Myocardial infarction || id:ieu-a-798	ieu-a-798	rs10176176	T	A	171875	0.0646494	2	85762048	0.0102571	2.9218e-10	0.470215
1082	Myocardial infarction || id:ieu-a-798	ieu-a-798	rs9349379	G	A	171875	0.130965	6	12903957	0.0106499	9.36699e-35	0.41079
1083	Myocardial infarction || id:ieu-a-798	ieu-a-798	rs10455872	G	A	171875	0.284774	6	161010118	0.0265918	9.22996e-27	0.0543559
1084	Myocardial infarction || id:ieu-a-798	ieu-a-798	rs1332329	C	A	171875	0.0791447	10	91003419	0.0108279	2.68473e-13	0.362018
1085	Myocardial infarction || id:ieu-a-798	ieu-a-798	rs2681472	G	A	171875	0.0727045	12	90008959	0.0125054	6.10534e-09	0.19414
1086	Myocardial infarction || id:ieu-a-798	ieu-a-798	rs113113862	A	G	171875	-0.075448	19	11183577	0.0126926	2.77779e-09	0.218279
1087	Neuroticism || id:ieu-a-1007	ieu-a-1007	rs716804	T	C	170911	0.02	11	10247295	0.003	3.81601e-09	0.4944
1088	Neuroticism || id:ieu-a-1007	ieu-a-1007	rs10960103	G	C	170911	-0.026	9	11699270	0.004	2.13599e-10	0.2295
1089	Neuroticism || id:ieu-a-1007	ieu-a-1007	rs35688236	C	A	170911	-0.021	3	34582993	0.004	2.35299e-08	0.3246
1090	Neuroticism || id:ieu-a-1007	ieu-a-1007	rs2150462	C	G	170911	-0.022	9	23316330	0.004	2.66299e-08	0.7407
1091	Neuroticism || id:ieu-a-1007	ieu-a-1007	rs4938021	T	C	170911	0.023	11	113364803	0.004	4.03404e-10	0.6213
1092	Neuroticism || id:ieu-a-1007	ieu-a-1007	rs12903563	C	T	170911	-0.02	15	78033735	0.004	2.86398e-08	0.5056
1093	Neuroticism || id:ieu-a-1007	ieu-a-1007	rs12938775	A	G	170911	-0.02	17	2574821	0.004	8.54398e-09	0.5373
1094	Neuroticism || id:ieu-a-1007	ieu-a-1007	rs62057143	C	T	170911	0.026	17	43901528	0.004	1.76202e-10	0.2743
1095	Neuroticism || id:ieu-a-1007	ieu-a-1007	rs1557341	C	A	170911	-0.021	18	35127427	0.004	5.582e-09	0.6325
1096	Neuroticism || id:ieu-a-1007	ieu-a-1007	rs2572431	T	C	170911	0.028	8	11105077	0.003	4.19662e-16	0.5951
1097	Obesity class 1 || id:ieu-a-90	ieu-a-90	rs887912	C	T	97424	-0.082	2	59302877	0.014	2.30001e-09	0.681
1098	Obesity class 1 || id:ieu-a-90	ieu-a-90	rs2307111	C	T	98488	-0.069	5	75003678	0.013	3.29997e-08	0.425
1099	Obesity class 1 || id:ieu-a-90	ieu-a-90	rs987237	G	A	95109	0.13	6	50803050	0.016	1e-16	0.098
1100	Obesity class 1 || id:ieu-a-90	ieu-a-90	rs4929923	C	T	98328	0.075	11	8639200	0.013	8e-09	0.729
1101	Obesity class 1 || id:ieu-a-90	ieu-a-90	rs7531118	C	T	98523	0.08	1	72837239	0.013	4.60002e-10	0.608
1102	Obesity class 1 || id:ieu-a-90	ieu-a-90	rs7138803	A	G	98653	0.084	12	50247468	0.013	2.60016e-11	0.442
1103	Obesity class 1 || id:ieu-a-90	ieu-a-90	rs7141420	T	C	98622	0.079	14	79899454	0.012	2.30001e-10	0.621
1104	Obesity class 1 || id:ieu-a-90	ieu-a-90	rs29939	G	A	96557	0.072	19	34310800	0.013	4.20001e-08	0.667
1105	Obesity class 1 || id:ieu-a-90	ieu-a-90	rs527248	G	A	96419	0.11	1	177875514	0.016	6.29941e-13	0.263
1106	Obesity class 1 || id:ieu-a-90	ieu-a-90	rs13393304	G	A	93304	0.18	2	637830	0.017	9.49948e-27	0.89
1107	Obesity class 1 || id:ieu-a-90	ieu-a-90	rs13130484	T	C	98425	0.11	4	45175691	0.013	3.40017e-16	0.424
1108	Obesity class 1 || id:ieu-a-90	ieu-a-90	rs2030323	C	A	96889	0.11	11	27728539	0.015	2.49977e-12	0.783
1109	Obesity class 1 || id:ieu-a-90	ieu-a-90	rs8028313	G	C	96843	-0.1	15	68043057	0.015	1.69981e-11	0.22
1110	Obesity class 1 || id:ieu-a-90	ieu-a-90	rs523288	T	A	95478	0.13	18	57848369	0.015	1.80011e-19	0.288
1111	Obesity class 1 || id:ieu-a-90	ieu-a-90	rs9816226	T	A	96354	0.11	3	185834499	0.016	1e-11	0.851
1112	Obesity class 1 || id:ieu-a-90	ieu-a-90	rs10182181	G	A	98635	0.073	2	25150296	0.012	3.29997e-09	0.5
1113	Obesity class 1 || id:ieu-a-90	ieu-a-90	rs11075989	T	C	98684	0.21	16	53819877	0.012	5.00035e-67	0.407
1114	Obesity class 2 || id:ieu-a-91	ieu-a-91	rs2815752	A	G	71717	0.11	1	72812440	0.02	4.79999e-09	0.65
1115	Obesity class 2 || id:ieu-a-91	ieu-a-91	rs633715	C	T	65464	0.16	1	177852580	0.024	2.60016e-11	0.267
1116	Obesity class 2 || id:ieu-a-91	ieu-a-91	rs13401686	G	A	65303	-0.24	2	650519	0.027	1.29987e-19	0.125
1117	Obesity class 2 || id:ieu-a-91	ieu-a-91	rs2207139	G	A	62999	0.17	6	50845490	0.025	8.19974e-12	0.102
1118	Obesity class 2 || id:ieu-a-91	ieu-a-91	rs12444979	T	C	62287	-0.17	16	19933600	0.03	6.80002e-09	0.06
1119	Obesity class 2 || id:ieu-a-91	ieu-a-91	rs13130484	T	C	71761	0.12	4	45175691	0.02	1.6e-09	0.424
1120	Obesity class 2 || id:ieu-a-91	ieu-a-91	rs7989336	A	G	71938	0.11	13	97017548	0.019	5.89997e-09	0.425
1121	Obesity class 2 || id:ieu-a-91	ieu-a-91	rs8051591	G	A	71976	0.29	16	53816752	0.019	3.80014e-51	0.448
1122	Obesity class 2 || id:ieu-a-91	ieu-a-91	rs1516725	C	T	61014	0.19	3	185824004	0.03	1.2e-10	0.908
1123	Obesity class 2 || id:ieu-a-91	ieu-a-91	rs7138803	A	G	71541	0.13	12	50247468	0.019	1.99986e-11	0.442
1124	Obesity class 2 || id:ieu-a-91	ieu-a-91	rs10871777	G	A	68784	0.17	18	57851763	0.023	5.30029e-14	0.283
1125	Obesity class 3 || id:ieu-a-92	ieu-a-92	rs1421085	C	T	47527	0.37	16	53800954	0.035	3.90032e-26	0.448
1126	Obesity class 3 || id:ieu-a-92	ieu-a-92	rs7973894	A	G	48807	0.19	12	50233256	0.034	2.30001e-08	0.492
1127	Overweight || id:ieu-a-93	ieu-a-93	rs633715	C	T	157786	0.078	1	177852580	0.011	4.00037e-12	0.267
1128	Overweight || id:ieu-a-93	ieu-a-93	rs13130484	T	C	158460	0.071	4	45175691	0.0094	3.90032e-14	0.424
1129	Overweight || id:ieu-a-93	ieu-a-93	rs2596125	T	C	158819	-0.052	8	76642325	0.009	5.89997e-09	0.442
1130	Overweight || id:ieu-a-93	ieu-a-93	rs12623218	A	T	157395	0.11	2	632146	0.012	5.79963e-22	0.881
1131	Overweight || id:ieu-a-93	ieu-a-93	rs10182181	G	A	158752	0.057	2	25150296	0.009	2.1e-10	0.5
1132	Overweight || id:ieu-a-93	ieu-a-93	rs9816226	T	A	157400	0.07	3	185834499	0.012	2e-09	0.851
1133	Overweight || id:ieu-a-93	ieu-a-93	rs12444979	T	C	156784	-0.079	16	19933600	0.013	1.79999e-09	0.06
1134	Overweight || id:ieu-a-93	ieu-a-93	rs1421085	C	T	158640	0.14	16	53800954	0.0092	5.79963e-50	0.448
1135	Overweight || id:ieu-a-93	ieu-a-93	rs10853932	C	T	149598	0.067	19	34324709	0.011	1.29999e-09	0.691
1136	Overweight || id:ieu-a-93	ieu-a-93	rs2568958	A	G	158401	0.062	1	72765116	0.0092	1.10002e-11	0.65
1137	Overweight || id:ieu-a-93	ieu-a-93	rs2206277	T	C	154928	0.08	6	50798526	0.012	5.60015e-12	0.096
1138	Overweight || id:ieu-a-93	ieu-a-93	rs2030323	C	A	157620	0.079	11	27728539	0.011	1.10002e-12	0.783
1139	Overweight || id:ieu-a-93	ieu-a-93	rs8028313	G	C	157876	-0.065	15	68043057	0.011	2e-09	0.22
1140	Overweight || id:ieu-a-93	ieu-a-93	rs523288	T	A	155358	0.099	18	57848369	0.011	1.69981e-20	0.288
1141	Paget's disease || id:ieu-a-975	ieu-a-975	rs2458414	G	A	3440	0.411124	8	105355840	0.0625875	5.07224e-11	0.59777
1142	Paget's disease || id:ieu-a-975	ieu-a-975	rs17512962	A	G	3440	0.631246	10	13169066	0.0608027	2.99847e-25	0.319279
1143	Paget's disease || id:ieu-a-975	ieu-a-975	rs9645581	G	A	3440	1.01148	10	113977293	0.180758	2.19644e-08	0.049993
1144	Paget's disease || id:ieu-a-975	ieu-a-975	rs2957137	T	A	3440	-0.462174	18	60066888	0.061503	5.70558e-14	0.630133
1145	Paget's disease || id:ieu-a-975	ieu-a-975	rs10494112	G	A	3440	0.613702	1	110352477	0.067995	1.78567e-19	0.222066
1146	Parkinson's disease || id:ieu-a-812	ieu-a-812	rs2736990	A	G	5691	-0.24059	4	90678541	0.0410566	5.68997e-09	NA
1147	Parkinson's disease || id:ieu-a-812	ieu-a-812	rs3784847	G	A	5691	0.460584	16	61977449	0.0771043	1.66001e-09	NA
1148	Parkinson's disease || id:ieu-a-812	ieu-a-812	rs4889730	G	T	5691	-0.319792	17	21717727	0.0472096	2.83009e-11	NA
1149	Parkinson's disease || id:ieu-a-812	ieu-a-812	rs415430	T	C	5691	0.292494	17	44859144	0.0539361	4.50101e-08	NA
1150	Rheumatoid arthritis || id:ieu-a-833	ieu-a-833	rs2301888	A	G	58284	-0.127833	1	17672730	0.0144164	2.19989e-18	NA
1151	Rheumatoid arthritis || id:ieu-a-833	ieu-a-833	rs6679677	A	C	58284	0.593327	1	114303808	0.0225652	2.09894e-149	NA
1152	Rheumatoid arthritis || id:ieu-a-833	ieu-a-833	rs11933540	C	T	58284	0.139262	4	26120001	0.0176002	8.80035e-17	NA
1153	Rheumatoid arthritis || id:ieu-a-833	ieu-a-833	rs6930468	G	A	58284	0.0943107	6	426268	0.0139435	5.50047e-11	NA
1155	Rheumatoid arthritis || id:ieu-a-833	ieu-a-833	rs62395855	T	C	58284	-0.616186	6	31884909	0.0652891	4.10015e-21	NA
1156	Rheumatoid arthritis || id:ieu-a-833	ieu-a-833	rs1571878	T	C	58284	-0.150823	6	167540842	0.0118674	6.09958e-30	NA
1157	Rheumatoid arthritis || id:ieu-a-833	ieu-a-833	rs3757387	C	T	58284	0.116534	7	128576086	0.0142552	1.99986e-14	NA
1158	Rheumatoid arthritis || id:ieu-a-833	ieu-a-833	rs11217044	C	T	58284	-0.131028	11	118696022	0.0179092	3.59998e-15	NA
1159	Rheumatoid arthritis || id:ieu-a-833	ieu-a-833	rs8032939	C	T	58284	0.116534	15	38834033	0.0172044	4.79954e-16	NA
1160	Rheumatoid arthritis || id:ieu-a-833	ieu-a-833	rs9747973	T	C	58284	-0.0943107	17	37905107	0.0140976	1.9002e-12	NA
1161	Rheumatoid arthritis || id:ieu-a-833	ieu-a-833	rs4239702	C	T	58284	0.116534	20	44749251	0.0142552	8.99912e-15	NA
1162	Rheumatoid arthritis || id:ieu-a-833	ieu-a-833	rs2235924	A	G	58284	-0.0943107	1	17415655	0.016826	3.59998e-09	NA
1163	Rheumatoid arthritis || id:ieu-a-833	ieu-a-833	rs12126142	A	G	58284	-0.0833816	1	154425456	0.0137927	3.50002e-09	NA
1164	Rheumatoid arthritis || id:ieu-a-833	ieu-a-833	rs10175798	A	G	58284	0.0861777	2	30449594	0.0140459	5.39995e-09	NA
1165	Rheumatoid arthritis || id:ieu-a-833	ieu-a-833	rs5019428	A	G	58284	0.0861777	3	17046866	0.0140459	7.19996e-10	NA
1166	Rheumatoid arthritis || id:ieu-a-833	ieu-a-833	rs7731626	A	G	58284	-0.18633	5	55444683	0.0184491	7.29962e-24	NA
1167	Rheumatoid arthritis || id:ieu-a-833	ieu-a-833	rs1264429	C	T	58284	-0.277632	6	30565101	0.038726	5.00035e-13	NA
1168	Rheumatoid arthritis || id:ieu-a-833	ieu-a-833	rs7752903	G	T	58284	0.328504	6	138227364	0.0317086	2.70023e-26	NA
1169	Rheumatoid arthritis || id:ieu-a-833	ieu-a-833	rs11574914	A	G	58284	0.113329	9	34710338	0.0158781	2.09991e-13	NA
1170	Rheumatoid arthritis || id:ieu-a-833	ieu-a-833	rs1953126	C	T	58284	-0.0861777	9	123640500	0.0140459	1e-09	NA
1171	Rheumatoid arthritis || id:ieu-a-833	ieu-a-833	rs706778	T	C	58284	0.0861777	10	6098949	0.0140459	1.5e-10	NA
1172	Rheumatoid arthritis || id:ieu-a-833	ieu-a-833	rs73013527	T	C	58284	-0.0943107	11	128496952	0.016826	9.79941e-11	NA
1173	Rheumatoid arthritis || id:ieu-a-833	ieu-a-833	rs13330176	A	T	58284	0.113329	16	86019087	0.0160206	1.59993e-11	NA
1174	Rheumatoid arthritis || id:ieu-a-833	ieu-a-833	rs2317230	T	G	58284	0.076961	1	157674997	0.014176	2.1e-08	NA
1175	Rheumatoid arthritis || id:ieu-a-833	ieu-a-833	rs1858036	G	A	58284	-0.113329	2	65598241	0.0136695	1.20005e-14	NA
1176	Rheumatoid arthritis || id:ieu-a-833	ieu-a-833	rs6712515	C	T	58284	-0.10436	2	100806514	0.0137927	6.70039e-15	NA
1177	Rheumatoid arthritis || id:ieu-a-833	ieu-a-833	rs11889341	T	C	58284	0.131028	2	191943742	0.0156006	6.70039e-19	NA
1178	Rheumatoid arthritis || id:ieu-a-833	ieu-a-833	rs6936656	T	C	58284	-0.446287	6	32393281	0.0436117	4.70002e-27	NA
1179	Rheumatoid arthritis || id:ieu-a-833	ieu-a-833	rs9275183	G	A	58284	0.673345	6	32654502	0.015159	1e-200	NA
1181	Rheumatoid arthritis || id:ieu-a-833	ieu-a-833	rs2233424	T	C	58284	0.231112	6	44233921	0.0262391	7.59976e-19	NA
1182	Rheumatoid arthritis || id:ieu-a-833	ieu-a-833	rs212389	A	G	58284	0.0953102	6	159489791	0.0161657	3.29997e-10	NA
1183	Rheumatoid arthritis || id:ieu-a-833	ieu-a-833	rs947474	A	G	58284	0.10436	10	6390450	0.0183937	1.5e-08	NA
1184	Rheumatoid arthritis || id:ieu-a-833	ieu-a-833	rs8083786	G	A	58284	0.127833	18	12881361	0.0174001	1e-15	NA
1185	Rheumatoid arthritis || id:ieu-a-833	ieu-a-833	rs1893592	C	A	58284	-0.10436	21	43855067	0.0160206	3.69999e-12	NA
1186	Rheumatoid arthritis || id:ieu-a-833	ieu-a-833	rs28411352	T	C	58284	0.113329	1	38278579	0.0160206	3.59998e-12	NA
1187	Rheumatoid arthritis || id:ieu-a-833	ieu-a-833	rs12466919	T	C	58284	0.113329	2	61092858	0.0160206	5.70033e-13	NA
1188	Rheumatoid arthritis || id:ieu-a-833	ieu-a-833	rs3087243	A	G	58284	-0.139262	2	204738919	0.0145812	1.69981e-22	NA
1189	Rheumatoid arthritis || id:ieu-a-833	ieu-a-833	rs3806624	G	A	58284	0.0833816	3	27764623	0.0137927	1.89998e-08	NA
1190	Rheumatoid arthritis || id:ieu-a-833	ieu-a-833	rs73081554	T	C	58284	0.165514	3	58302935	0.0303019	4.60002e-08	NA
1191	Rheumatoid arthritis || id:ieu-a-833	ieu-a-833	rs11575835	T	C	58284	0.231112	6	31560948	0.0262391	1e-16	NA
1192	Rheumatoid arthritis || id:ieu-a-833	ieu-a-833	rs2844456	C	T	58284	0.891598	6	31864674	0.0315342	1e-200	NA
1193	Rheumatoid arthritis || id:ieu-a-833	ieu-a-833	rs10947442	G	A	58284	-0.122218	6	33789938	0.0180679	1.79999e-10	NA
1194	Rheumatoid arthritis || id:ieu-a-833	ieu-a-833	rs773125	G	A	58284	-0.0861777	12	56394954	0.0140459	4.39997e-10	NA
1195	Rheumatoid arthritis || id:ieu-a-833	ieu-a-833	rs168962	G	C	58284	-0.0833816	14	69282711	0.016643	1.7e-08	NA
1196	Rheumatoid arthritis || id:ieu-a-833	ieu-a-833	rs909685	A	T	58284	0.113329	22	39747671	0.0158781	6.29941e-14	NA
1197	Rheumatoid arthritis || id:ieu-a-833	ieu-a-833	rs876938	C	G	58284	-0.10436	1	2523212	0.0137927	1.20005e-13	NA
1198	Rheumatoid arthritis || id:ieu-a-833	ieu-a-833	rs2105325	C	A	58284	0.105361	1	173349725	0.0170131	3.09999e-10	NA
1199	Rheumatoid arthritis || id:ieu-a-833	ieu-a-833	rs13142500	C	T	58284	0.0943107	4	10727357	0.016826	5e-09	NA
1200	Rheumatoid arthritis || id:ieu-a-833	ieu-a-833	rs2561477	A	G	58284	-0.0833816	5	102608924	0.0139435	1.89998e-09	NA
1201	Rheumatoid arthritis || id:ieu-a-833	ieu-a-833	rs71565347	A	G	58284	-0.462035	6	32722961	0.0687074	1.39991e-11	NA
1202	Rheumatoid arthritis || id:ieu-a-833	ieu-a-833	rs2736337	C	T	58284	0.105361	8	11341880	0.0140976	4.79954e-12	NA
1203	Rheumatoid arthritis || id:ieu-a-833	ieu-a-833	rs71508903	T	C	58284	0.157004	10	63779871	0.0174497	2.29985e-20	NA
1204	Rheumatoid arthritis || id:ieu-a-833	ieu-a-833	rs4409785	C	T	58284	0.105361	11	95311422	0.0197415	2.99999e-08	NA
1205	Rheumatoid arthritis || id:ieu-a-833	ieu-a-833	rs9603616	T	C	58284	-0.105361	13	40368069	0.0140976	4.60045e-12	NA
1206	Rheumatoid arthritis || id:ieu-a-833	ieu-a-833	rs3784099	A	G	58284	-0.0943107	14	68749927	0.016826	7.10003e-10	NA
1207	Rheumatoid arthritis || id:ieu-a-833	ieu-a-833	rs8026898	A	G	58284	0.14842	15	69991417	0.0154655	6.4998e-19	NA
1208	Rheumatoid arthritis || id:ieu-a-833	ieu-a-833	rs34536443	C	G	58284	-0.378436	19	10463118	0.0471492	4.40048e-16	NA
1209	Schizophrenia || id:ieu-a-22	ieu-a-22	rs4648845	T	C	82315	0.0690035	1	2387101	0.0117	4.03302e-09	NA
1210	Schizophrenia || id:ieu-a-22	ieu-a-22	rs12129573	A	C	82315	0.0693955	1	73768366	0.011	2.34601e-10	NA
1211	Schizophrenia || id:ieu-a-22	ieu-a-22	rs6704768	A	G	82315	-0.0737972	2	233592501	0.0106	3.14775e-12	NA
1212	Schizophrenia || id:ieu-a-22	ieu-a-22	rs75968099	T	C	82315	0.078996	3	36858583	0.0113	3.3861e-12	NA
1213	Schizophrenia || id:ieu-a-22	ieu-a-22	rs10520163	C	T	82315	-0.0608975	4	170626552	0.0106	1.02e-08	NA
1214	Schizophrenia || id:ieu-a-22	ieu-a-22	rs9398171	T	C	82315	-0.0636962	6	108983527	0.0115	3.37303e-08	NA
1215	Schizophrenia || id:ieu-a-22	ieu-a-22	rs58120505	C	T	82315	-0.080704	7	2029867	0.0108	6.4254e-14	NA
1216	Schizophrenia || id:ieu-a-22	ieu-a-22	rs13240464	C	T	82315	-0.0806025	7	110898915	0.0112	6.16169e-13	NA
1217	Schizophrenia || id:ieu-a-22	ieu-a-22	rs3735025	C	T	82315	-0.0636975	7	137074844	0.011	7.75193e-09	NA
1218	Schizophrenia || id:ieu-a-22	ieu-a-22	rs11139497	A	T	82315	0.0680044	9	84739941	0.0115	3.09001e-09	NA
1219	Schizophrenia || id:ieu-a-22	ieu-a-22	rs12826178	T	G	82315	-0.167697	12	57622371	0.0243	5.29663e-12	NA
1220	Schizophrenia || id:ieu-a-22	ieu-a-22	rs2851447	C	G	82315	-0.0909975	12	123665113	0.0119	2.18877e-14	NA
1221	Schizophrenia || id:ieu-a-22	ieu-a-22	rs12325245	T	A	82315	0.0874005	16	58681393	0.0153	1.149e-08	NA
1222	Schizophrenia || id:ieu-a-22	ieu-a-22	rs8044995	A	G	82315	0.0777015	16	68189340	0.0141	3.26798e-08	NA
1223	Schizophrenia || id:ieu-a-22	ieu-a-22	rs9636107	G	A	82315	0.0762009	18	53200117	0.0107	9.09076e-13	NA
1224	Schizophrenia || id:ieu-a-22	ieu-a-22	rs72986630	T	C	82315	0.145104	19	11849736	0.0266	4.63596e-08	NA
1225	Schizophrenia || id:ieu-a-22	ieu-a-22	rs8139773	G	A	82315	0.071002	22	39975691	0.0111	1.356e-10	NA
1226	Schizophrenia || id:ieu-a-22	ieu-a-22	rs301797	A	C	82315	0.0682006	1	8487323	0.0115	2.72402e-09	NA
1227	Schizophrenia || id:ieu-a-22	ieu-a-22	rs11210892	A	G	82315	-0.0695001	1	44100084	0.0112	4.97004e-10	NA
1228	Schizophrenia || id:ieu-a-22	ieu-a-22	rs1702294	C	T	82315	0.115703	1	98501984	0.0137	2.79383e-17	NA
1229	Schizophrenia || id:ieu-a-22	ieu-a-22	rs2909457	A	G	82315	-0.0589966	2	162845855	0.0108	4.37502e-08	NA
1230	Schizophrenia || id:ieu-a-22	ieu-a-22	rs11693094	T	C	82315	-0.0733021	2	185601420	0.0107	7.13181e-12	NA
1231	Schizophrenia || id:ieu-a-22	ieu-a-22	rs2535627	C	T	82315	-0.0701975	3	52845105	0.0106	3.9564e-11	NA
1232	Schizophrenia || id:ieu-a-22	ieu-a-22	rs832187	T	C	82315	-0.0606952	3	63833050	0.0109	2.58399e-08	NA
1233	Schizophrenia || id:ieu-a-22	ieu-a-22	rs34796896	A	G	82315	-0.086397	3	180623255	0.0132	6.23448e-11	NA
1234	Schizophrenia || id:ieu-a-22	ieu-a-22	rs215411	A	T	82315	0.0648041	4	23423603	0.0114	1.224e-08	NA
1235	Schizophrenia || id:ieu-a-22	ieu-a-22	rs1106568	A	G	82315	-0.0694037	4	176861301	0.0122	1.14501e-08	NA
1236	Schizophrenia || id:ieu-a-22	ieu-a-22	rs16867576	G	A	82315	-0.095801	5	88746331	0.0169	1.358e-08	NA
1237	Schizophrenia || id:ieu-a-22	ieu-a-22	rs2973155	C	T	82315	0.067305	5	152608619	0.011	1.01599e-09	NA
1239	Schizophrenia || id:ieu-a-22	ieu-a-22	rs12704290	A	G	82315	-0.106595	7	86427626	0.0165	1.037e-10	NA
1240	Schizophrenia || id:ieu-a-22	ieu-a-22	rs73229090	A	C	82315	-0.0994999	8	27442127	0.0177	1.952e-08	NA
1241	Schizophrenia || id:ieu-a-22	ieu-a-22	rs6984242	A	G	82315	-0.0643999	8	60700469	0.0107	1.758e-09	NA
1242	Schizophrenia || id:ieu-a-22	ieu-a-22	rs36068923	G	A	82315	0.0840014	8	111485761	0.013	1.04501e-10	NA
1243	Schizophrenia || id:ieu-a-22	ieu-a-22	rs11191419	A	T	82315	-0.0979988	10	104612335	0.0114	9.23422e-18	NA
1244	Schizophrenia || id:ieu-a-22	ieu-a-22	rs2693698	G	A	82315	0.0630037	14	99719219	0.0111	1.37499e-08	NA
1245	Schizophrenia || id:ieu-a-22	ieu-a-22	rs12887734	T	G	82315	0.0871039	14	104046834	0.0117	1.17193e-13	NA
1246	Schizophrenia || id:ieu-a-22	ieu-a-22	rs56205728	A	G	82315	0.0676026	15	40567237	0.0124	4.92006e-08	NA
1247	Schizophrenia || id:ieu-a-22	ieu-a-22	rs12903146	A	G	82315	0.0648041	15	61854663	0.0106	1.03801e-09	NA
1248	Schizophrenia || id:ieu-a-22	ieu-a-22	rs8042374	G	A	82315	-0.0874979	15	78908032	0.0124	1.86509e-12	NA
1249	Schizophrenia || id:ieu-a-22	ieu-a-22	rs2905426	T	G	82315	-0.0648052	19	19478022	0.0112	6.92102e-09	NA
1250	Schizophrenia || id:ieu-a-22	ieu-a-22	rs1498232	C	T	82315	-0.0698991	1	30433951	0.0115	1.28401e-09	NA
1251	Schizophrenia || id:ieu-a-22	ieu-a-22	rs77149735	A	G	82315	0.284502	1	243555105	0.0485	4.40403e-09	NA
1252	Schizophrenia || id:ieu-a-22	ieu-a-22	rs11682175	C	T	82315	0.0741957	2	57987593	0.0106	2.54273e-12	NA
1253	Schizophrenia || id:ieu-a-22	ieu-a-22	rs59979824	A	C	82315	-0.0663962	2	193848340	0.0116	1.079e-08	NA
1254	Schizophrenia || id:ieu-a-22	ieu-a-22	rs17194490	T	G	82315	0.0970995	3	2547786	0.0148	4.86519e-11	NA
1255	Schizophrenia || id:ieu-a-22	ieu-a-22	rs35225200	C	A	82315	0.144795	4	103146888	0.0203	9.56093e-13	NA
1256	Schizophrenia || id:ieu-a-22	ieu-a-22	rs1501357	C	T	82315	0.0765031	5	45364875	0.0134	1.236e-08	NA
1258	Schizophrenia || id:ieu-a-22	ieu-a-22	rs3798869	A	G	82315	-0.0648052	6	84328660	0.0106	1.153e-09	NA
1259	Schizophrenia || id:ieu-a-22	ieu-a-22	rs117074560	T	C	82315	-0.156595	6	96459651	0.0277	1.661e-08	NA
1260	Schizophrenia || id:ieu-a-22	ieu-a-22	rs7819570	T	G	82315	0.0770999	8	89588626	0.0137	1.89898e-08	NA
1261	Schizophrenia || id:ieu-a-22	ieu-a-22	rs7951870	C	T	82315	0.0924991	11	46373311	0.0142	8.25277e-11	NA
1262	Schizophrenia || id:ieu-a-22	ieu-a-22	rs2514218	T	C	82315	-0.0722052	11	113392994	0.0116	4.091e-10	NA
1263	Schizophrenia || id:ieu-a-22	ieu-a-22	rs2007044	G	A	82315	0.0916001	12	2344960	0.0108	2.62482e-17	NA
1264	Schizophrenia || id:ieu-a-22	ieu-a-22	rs4766428	T	C	82315	0.0684994	12	110723245	0.0111	7.093e-10	NA
1265	Schizophrenia || id:ieu-a-22	ieu-a-22	rs2332700	G	C	82315	-0.0732969	14	72417326	0.0122	1.68601e-09	NA
1266	Schizophrenia || id:ieu-a-22	ieu-a-22	rs4702	A	G	82315	-0.0784049	15	91426560	0.0112	2.29826e-12	NA
1267	Schizophrenia || id:ieu-a-22	ieu-a-22	rs7193419	C	T	82315	-0.0597018	16	63697134	0.0106	1.588e-08	NA
1268	Schizophrenia || id:ieu-a-22	ieu-a-22	rs8082590	A	G	82315	-0.0665993	17	17958402	0.0115	6.84101e-09	NA
1269	Schizophrenia || id:ieu-a-22	ieu-a-22	rs9607782	A	T	82315	0.087003	22	41587556	0.0127	6.76239e-12	NA
1270	Schizophrenia || id:ieu-a-22	ieu-a-22	rs140505938	T	C	82315	-0.0908004	1	150031490	0.0148	9.33706e-10	NA
1271	Schizophrenia || id:ieu-a-22	ieu-a-22	rs6430095	A	G	82315	0.080704	2	146439945	0.0142	1.20901e-08	NA
1272	Schizophrenia || id:ieu-a-22	ieu-a-22	rs4391122	G	A	82315	0.0789025	5	60598543	0.0107	1.7338e-13	NA
1273	Schizophrenia || id:ieu-a-22	ieu-a-22	rs11740474	T	A	82315	0.0610991	5	153680747	0.0111	3.93604e-08	NA
1274	Schizophrenia || id:ieu-a-22	ieu-a-22	rs2945232	C	T	82315	0.0605996	8	8098038	0.0108	2.034e-08	NA
1275	Schizophrenia || id:ieu-a-22	ieu-a-22	rs4129585	C	A	82315	-0.0784044	8	143312933	0.0107	2.02815e-13	NA
1276	Schizophrenia || id:ieu-a-22	ieu-a-22	rs7893279	G	T	82315	-0.113097	10	18745105	0.0171	3.56205e-11	NA
1277	Schizophrenia || id:ieu-a-22	ieu-a-22	rs2068012	C	T	82315	0.0689964	14	30190316	0.0126	4.142e-08	NA
1278	Schizophrenia || id:ieu-a-22	ieu-a-22	rs7405404	C	T	82315	-0.0783027	16	13749859	0.0125	3.925e-10	NA
1279	Schizophrenia || id:ieu-a-22	ieu-a-22	rs12691307	G	A	82315	-0.0705983	16	29939877	0.011	1.29799e-10	NA
1280	Schizophrenia || id:ieu-a-22	ieu-a-22	rs6065094	G	A	82315	0.0741957	20	37453194	0.0113	5.5195e-11	NA
1281	Schizophrenia || id:ieu-a-22	ieu-a-22	rs281768	T	A	82315	-0.100397	2	200825240	0.0132	3.46817e-14	NA
1282	Schizophrenia || id:ieu-a-22	ieu-a-22	rs7432375	A	G	82315	-0.0713993	3	136288405	0.0109	5.27351e-11	NA
1283	Schizophrenia || id:ieu-a-22	ieu-a-22	rs3849046	T	C	82315	0.0627025	5	137851192	0.0107	4.83304e-09	NA
1284	Schizophrenia || id:ieu-a-22	ieu-a-22	rs13217619	C	T	82315	-0.219698	6	28306671	0.0195	1.43516e-29	NA
1285	Schizophrenia || id:ieu-a-22	ieu-a-22	rs145607970	A	C	82315	-0.164203	6	32624017	0.0256	1.34499e-10	NA
1286	Schizophrenia || id:ieu-a-22	ieu-a-22	rs11027857	A	G	82315	0.0625991	11	24403620	0.0106	3.21004e-09	NA
1287	Schizophrenia || id:ieu-a-22	ieu-a-22	rs10791097	G	T	82315	-0.0739008	11	130718630	0.0106	2.87607e-12	NA
1288	Schizophrenia || id:ieu-a-22	ieu-a-22	rs73036062	A	G	82315	-0.089695	11	133828187	0.0134	2.14092e-11	NA
1289	Schizophrenia || id:ieu-a-22	ieu-a-22	rs4523957	T	G	82315	0.0683033	17	2208899	0.0112	1.03999e-09	NA
1290	Schizophrenia || id:ieu-a-22	ieu-a-22	rs2053079	G	A	82315	0.0733021	19	30987423	0.0124	3.78896e-09	NA
1291	Schizophrenia || id:ieu-a-22	ieu-a-22	rs427230	T	C	82315	0.116102	20	62155111	0.0211	4.028e-08	NA
1292	Squamous cell lung cancer || id:ieu-a-967	ieu-a-967	rs501942	T	C	18313	0.262723	6	31840477	0.056353	6.74e-09	0.108039
1293	Squamous cell lung cancer || id:ieu-a-967	ieu-a-967	rs11571818	C	T	18313	0.866457	13	32968810	0.307405	6.28001e-09	0.0112708
1294	Squamous cell lung cancer || id:ieu-a-967	ieu-a-967	rs27996	G	A	18313	-0.165813	5	1345474	0.024244	1.84001e-08	0.419351
1295	Squamous cell lung cancer || id:ieu-a-967	ieu-a-967	rs12914385	T	C	18313	0.299604	15	78898723	0.037745	2.29985e-25	0.40799
1296	Subjective well being || id:ieu-a-1009	ieu-a-1009	rs2075677	G	A	298420	-0.021	20	47701024	0.004	1.87901e-08	0.2257
1297	Total cholesterol || id:ieu-a-301	ieu-a-301	rs11802413	T	C	187138	0.0287	1	25760920	0.0035	1.57616e-14	0.5369
1298	Total cholesterol || id:ieu-a-301	ieu-a-301	rs4988235	A	G	183761	-0.0308	2	136608646	0.004	3.97466e-14	0.5237
1299	Total cholesterol || id:ieu-a-301	ieu-a-301	rs11694172	G	A	187092	0.0277	2	203532304	0.0041	1.95101e-09	0.2164
1300	Total cholesterol || id:ieu-a-301	ieu-a-301	rs6818397	G	T	186903	-0.0254	4	3434885	0.0039	9.51043e-11	0.5871
1301	Total cholesterol || id:ieu-a-301	ieu-a-301	rs4530754	A	G	187272	0.0228	5	122855416	0.0035	1.67799e-09	0.5818
1302	Total cholesterol || id:ieu-a-301	ieu-a-301	rs2814982	T	C	187263	-0.0441	6	34546560	0.0057	3.6779e-15	0.1069
1303	Total cholesterol || id:ieu-a-301	ieu-a-301	rs2737252	A	G	187202	-0.0331	8	116663898	0.0039	1.63418e-16	0.2559
1304	Total cholesterol || id:ieu-a-301	ieu-a-301	rs1883025	T	C	186557	-0.0671	9	107664301	0.0042	5.7491e-53	0.2427
1305	Total cholesterol || id:ieu-a-301	ieu-a-301	rs1535	G	A	182527	-0.0497	11	61597972	0.0037	8.62383e-39	0.3628
1306	Total cholesterol || id:ieu-a-301	ieu-a-301	rs2000999	A	G	185692	0.0617	16	72108093	0.0044	6.80456e-41	0.1847
1307	Total cholesterol || id:ieu-a-301	ieu-a-301	rs6504872	T	C	185712	0.025	17	45438952	0.0035	6.98715e-12	0.4723
1309	Total cholesterol || id:ieu-a-301	ieu-a-301	rs2228603	T	C	170510	-0.1217	19	19329924	0.0069	1.04906e-62	0.07124
1310	Total cholesterol || id:ieu-a-301	ieu-a-301	rs281393	T	C	93067	-0.0322	19	49224484	0.0055	4.25598e-08	0.3734
1311	Total cholesterol || id:ieu-a-301	ieu-a-301	rs11591147	T	G	85729	-0.3341	1	55505647	0.0173	8.82673e-86	0.01715
1312	Total cholesterol || id:ieu-a-301	ieu-a-301	rs646776	T	C	187288	0.1272	1	109818530	0.0042	4.77529e-187	0.7876
1313	Total cholesterol || id:ieu-a-301	ieu-a-301	rs558971	G	A	187254	0.0398	1	234853406	0.0036	7.02425e-28	0.5303
1314	Total cholesterol || id:ieu-a-301	ieu-a-301	rs2030746	T	C	187289	0.0199	2	121309488	0.0037	3.60296e-08	0.3984
1315	Total cholesterol || id:ieu-a-301	ieu-a-301	rs13315871	A	G	187287	-0.0355	3	58381287	0.0061	3.48001e-08	0.08047
1316	Total cholesterol || id:ieu-a-301	ieu-a-301	rs3757354	T	C	187247	-0.0348	6	16127407	0.0042	2.21513e-15	0.2098
1317	Total cholesterol || id:ieu-a-301	ieu-a-301	rs1997243	G	A	183314	0.0332	7	1083777	0.005	2.719e-10	0.1306
1318	Total cholesterol || id:ieu-a-301	ieu-a-301	rs581080	C	G	187121	0.0377	9	15305378	0.0047	1.02212e-13	0.8206
1319	Total cholesterol || id:ieu-a-301	ieu-a-301	rs12412743	T	C	187282	-0.0298	10	114045333	0.0047	6.97606e-10	0.153
1320	Total cholesterol || id:ieu-a-301	ieu-a-301	rs4752805	G	A	187233	0.0251	11	48018355	0.0041	1.617e-09	0.2467
1321	Total cholesterol || id:ieu-a-301	ieu-a-301	rs247616	T	C	185621	0.0499	16	56989590	0.004	4.46992e-32	0.2929
1322	Total cholesterol || id:ieu-a-301	ieu-a-301	rs2886232	C	T	176571	-0.0358	17	67150176	0.0062	3.874e-08	0.8799
1323	Total cholesterol || id:ieu-a-301	ieu-a-301	rs8103315	A	C	156370	0.0422	19	45254168	0.0055	5.94155e-15	0.1359
1324	Total cholesterol || id:ieu-a-301	ieu-a-301	rs75687619	T	G	91543	0.1592	19	45399344	0.0153	3.60911e-22	0.02375
1325	Total cholesterol || id:ieu-a-301	ieu-a-301	rs6016373	G	A	185730	-0.0319	20	39154095	0.0036	1.00207e-17	0.3734
1326	Total cholesterol || id:ieu-a-301	ieu-a-301	rs1800961	T	C	156406	-0.1062	20	43042364	0.0101	1.34215e-24	0.0343
1327	Total cholesterol || id:ieu-a-301	ieu-a-301	rs181360	G	T	178322	-0.0278	22	21928916	0.0043	7.31897e-10	0.1992
1328	Total cholesterol || id:ieu-a-301	ieu-a-301	rs2642438	G	A	179599	0.037	1	220970028	0.004	1.28292e-18	0.7454
1329	Total cholesterol || id:ieu-a-301	ieu-a-301	rs17526895	G	A	184199	-0.042	2	118815958	0.0067	5.77697e-09	0.07784
1330	Total cholesterol || id:ieu-a-301	ieu-a-301	rs2287623	A	G	184257	-0.0273	2	169830155	0.0036	4.08507e-12	0.595
1331	Total cholesterol || id:ieu-a-301	ieu-a-301	rs12916	C	T	182530	0.0684	5	74656539	0.0036	4.54674e-74	0.4314
1332	Total cholesterol || id:ieu-a-301	ieu-a-301	rs9272775	C	T	89534	0.0317	6	32610257	0.0055	2.12501e-08	0.2823
1333	Total cholesterol || id:ieu-a-301	ieu-a-301	rs12670798	C	T	187287	0.0364	7	21607352	0.0041	9.47764e-17	0.2243
1334	Total cholesterol || id:ieu-a-301	ieu-a-301	rs9987289	G	A	173502	0.0842	8	9183358	0.0063	1.84417e-36	0.9248
1335	Total cholesterol || id:ieu-a-301	ieu-a-301	rs2954029	T	A	187216	-0.0622	8	126490972	0.0035	2.42103e-65	0.4683
1336	Total cholesterol || id:ieu-a-301	ieu-a-301	rs7832643	T	G	178980	0.0289	8	145022657	0.0037	3.12104e-13	0.405
1337	Total cholesterol || id:ieu-a-301	ieu-a-301	rs11789603	T	C	186565	0.0427	9	107647019	0.0062	1.43913e-11	0.08971
1338	Total cholesterol || id:ieu-a-301	ieu-a-301	rs10832962	T	C	187161	0.0315	11	18656271	0.0039	1.53886e-14	0.719
1339	Total cholesterol || id:ieu-a-301	ieu-a-301	rs964184	C	G	94573	-0.1214	11	116648917	0.0076	2.83792e-55	NA
1340	Total cholesterol || id:ieu-a-301	ieu-a-301	rs3184504	C	T	177714	0.0318	12	111884608	0.0037	1.62293e-17	0.5343
1341	Total cholesterol || id:ieu-a-301	ieu-a-301	rs10773003	A	G	187101	0.0369	12	123775127	0.0058	4.08301e-09	0.08839
1342	Total cholesterol || id:ieu-a-301	ieu-a-301	rs6511720	T	G	184764	-0.1851	19	11202306	0.0059	1e-200	0.09763
1343	Total cholesterol || id:ieu-a-301	ieu-a-301	rs7534572	G	C	83151	0.0629	1	62999675	0.0055	3.59667e-28	0.69
1344	Total cholesterol || id:ieu-a-301	ieu-a-301	rs6603981	T	C	187329	0.0351	1	92993807	0.0043	7.84513e-15	0.8061
1345	Total cholesterol || id:ieu-a-301	ieu-a-301	rs9306897	C	T	185808	-0.0488	2	21138066	0.0037	7.5145e-37	0.6966
1346	Total cholesterol || id:ieu-a-301	ieu-a-301	rs780093	C	T	186446	-0.0515	2	27742603	0.0036	2.59119e-42	0.5871
1347	Total cholesterol || id:ieu-a-301	ieu-a-301	rs6544713	C	T	187199	-0.0773	2	44073881	0.004	1.685e-81	0.7058
1348	Total cholesterol || id:ieu-a-301	ieu-a-301	rs7616006	G	A	187246	-0.0315	3	12267648	0.0036	8.40621e-17	0.4446
1349	Total cholesterol || id:ieu-a-301	ieu-a-301	rs6882076	C	T	187270	0.0508	5	156390297	0.0037	5.35427e-41	0.6662
1350	Total cholesterol || id:ieu-a-301	ieu-a-301	rs11153594	T	C	187230	-0.029	6	116354591	0.0036	1.2659e-14	0.3918
1351	Total cholesterol || id:ieu-a-301	ieu-a-301	rs2315065	A	C	68430	0.1102	6	161108144	0.0158	1.09799e-11	0.08707
1352	Total cholesterol || id:ieu-a-301	ieu-a-301	rs2073547	G	A	184098	0.0456	7	44582331	0.0047	3.83001e-21	0.1939
1353	Total cholesterol || id:ieu-a-301	ieu-a-301	rs10088180	G	A	187142	-0.0228	8	18228116	0.004	6.01797e-10	0.6781
1354	Total cholesterol || id:ieu-a-301	ieu-a-301	rs4738684	G	A	187285	-0.0392	8	59393273	0.0037	1.11609e-23	0.6478
1355	Total cholesterol || id:ieu-a-301	ieu-a-301	rs2066714	C	T	93811	0.0442	9	107586753	0.0076	1.136e-08	0.1201
1356	Total cholesterol || id:ieu-a-301	ieu-a-301	rs579459	C	T	186925	0.062	9	136154168	0.0044	8.82877e-42	0.215
1357	Total cholesterol || id:ieu-a-301	ieu-a-301	rs10904908	G	A	187112	0.025	10	17260290	0.0036	2.60076e-11	0.4538
1358	Total cholesterol || id:ieu-a-301	ieu-a-301	rs2255141	G	A	187266	-0.0314	10	113933886	0.0039	6.51328e-16	0.6807
1359	Total cholesterol || id:ieu-a-301	ieu-a-301	rs11220462	A	G	156953	0.0474	11	126243952	0.0058	5.48656e-15	0.1425
1361	Total cholesterol || id:ieu-a-301	ieu-a-301	rs2244608	G	A	187223	0.0313	12	121416988	0.0037	9.61834e-18	0.3391
1362	Total cholesterol || id:ieu-a-301	ieu-a-301	rs2156552	T	A	183439	0.057	18	47181668	0.0047	1.2471e-31	0.8219
1364	Total cholesterol || id:ieu-a-301	ieu-a-301	rs2277862	T	C	185738	-0.0349	20	34152782	0.0052	5.25654e-11	0.1319
1365	Total cholesterol || id:ieu-a-301	ieu-a-301	rs2235367	G	A	185691	0.0357	20	39830122	0.0035	7.21938e-25	0.4565
1366	Total cholesterol || id:ieu-a-301	ieu-a-301	rs138777	G	A	185274	-0.0214	22	35711098	0.0037	4.74002e-08	0.6517
1367	Total cholesterol || id:ieu-a-301	ieu-a-301	rs7551981	T	G	187282	0.0358	1	55719166	0.0037	7.49722e-22	0.595
1368	Total cholesterol || id:ieu-a-301	ieu-a-301	rs6709904	G	A	94558	-0.0545	2	44080324	0.0083	8.39499e-10	0.1135
1369	Total cholesterol || id:ieu-a-301	ieu-a-301	rs11563251	T	C	187107	0.0368	2	234679384	0.0059	1.26599e-09	0.1253
1370	Total cholesterol || id:ieu-a-301	ieu-a-301	rs7640978	T	C	186485	-0.0376	3	32533010	0.0066	1.65798e-08	0.1055
1371	Total cholesterol || id:ieu-a-301	ieu-a-301	rs1800562	A	G	185469	-0.0565	6	26093141	0.0077	1.90502e-12	0.04617
1372	Total cholesterol || id:ieu-a-301	ieu-a-301	rs9391858	G	A	176743	0.0495	6	32341398	0.005	7.20444e-22	0.1939
1373	Total cholesterol || id:ieu-a-301	ieu-a-301	rs9376090	C	T	187263	-0.0254	6	135411228	0.004	2.59502e-09	0.2718
1374	Total cholesterol || id:ieu-a-301	ieu-a-301	rs112201728	T	C	92668	0.0581	6	160551486	0.0099	1.19501e-08	0.05805
1375	Total cholesterol || id:ieu-a-301	ieu-a-301	rs11753995	A	G	187264	0.0489	6	160575366	0.0048	1.83908e-23	0.1464
1376	Total cholesterol || id:ieu-a-301	ieu-a-301	rs3780181	G	A	186134	-0.0442	9	2640759	0.0071	6.66807e-10	0.05277
1377	Total cholesterol || id:ieu-a-301	ieu-a-301	rs10900221	A	G	186785	0.0255	10	45988597	0.0041	7.96306e-09	0.2731
1378	Total cholesterol || id:ieu-a-301	ieu-a-301	rs6573778	C	T	187079	-0.0263	14	24872209	0.0039	2.95801e-11	0.529
1379	Total cholesterol || id:ieu-a-301	ieu-a-301	rs10468017	T	C	181378	0.0617	15	58678512	0.004	7.23269e-48	0.2757
1380	Total cholesterol || id:ieu-a-301	ieu-a-301	rs633695	G	A	93067	0.0433	15	58725839	0.0058	1.0539e-14	0.285
1381	Total cholesterol || id:ieu-a-301	ieu-a-301	rs314253	C	T	183868	-0.0233	17	7091650	0.0037	2.80802e-10	0.3351
1382	Total cholesterol || id:ieu-a-301	ieu-a-301	rs7412	T	C	92046	-0.3736	19	45412079	0.0096	1e-200	0.06596
1383	Total cholesterol || id:ieu-a-301	ieu-a-301	rs4253772	T	C	185188	0.0322	22	46627603	0.0058	9.8519e-09	0.1187
1384	Total cholesterol || id:ieu-a-301	ieu-a-301	rs515135	C	T	187291	0.1238	2	21286057	0.0046	6.38263e-151	0.7823
1385	Triglycerides || id:ieu-a-302	ieu-a-302	rs1260326	C	T	177765	-0.1148	2	27730940	0.0034	1e-200	0.5871
1386	Triglycerides || id:ieu-a-302	ieu-a-302	rs13389219	T	C	177783	-0.0271	2	165528876	0.0034	2.59777e-15	0.409
1387	Triglycerides || id:ieu-a-302	ieu-a-302	rs645040	T	G	177779	0.0293	3	135926622	0.004	1.83021e-12	0.7691
1388	Triglycerides || id:ieu-a-302	ieu-a-302	rs6882076	C	T	177778	0.0286	5	156390297	0.0035	1.51286e-15	0.6662
1389	Triglycerides || id:ieu-a-302	ieu-a-302	rs634869	C	T	177755	-0.0272	6	139831757	0.0033	1.77582e-14	0.562
1390	Triglycerides || id:ieu-a-302	ieu-a-302	rs287621	C	T	177813	-0.0222	7	130435181	0.0037	7.67096e-09	0.7296
1391	Triglycerides || id:ieu-a-302	ieu-a-302	rs749671	A	G	176205	-0.0211	16	31088347	0.0034	6.10604e-10	0.3945
1392	Triglycerides || id:ieu-a-302	ieu-a-302	rs7248104	A	G	176083	-0.0222	19	7224431	0.0034	5.04499e-10	0.4169
1393	Triglycerides || id:ieu-a-302	ieu-a-302	rs3760627	C	T	176201	0.0189	19	45457180	0.0034	5.29298e-09	0.4683
1394	Triglycerides || id:ieu-a-302	ieu-a-302	rs6029143	T	C	176257	-0.0388	20	39118662	0.0071	4.93299e-08	0.05805
1395	Triglycerides || id:ieu-a-302	ieu-a-302	rs4810479	T	C	176192	-0.0474	20	44545048	0.0038	2.06681e-34	0.7124
1396	Triglycerides || id:ieu-a-302	ieu-a-302	rs12748152	T	C	177762	0.0372	1	27138393	0.0059	1.09999e-09	0.07124
1397	Triglycerides || id:ieu-a-302	ieu-a-302	rs2972146	T	G	174704	0.0281	2	227100698	0.0034	2.97372e-15	0.6227
1398	Triglycerides || id:ieu-a-302	ieu-a-302	rs2239520	A	G	151047	-0.0236	6	31088922	0.0037	4.144e-10	0.3734
1399	Triglycerides || id:ieu-a-302	ieu-a-302	rs998584	A	C	174573	0.0293	6	43757896	0.0037	3.42373e-15	0.5145
1400	Triglycerides || id:ieu-a-302	ieu-a-302	rs4719841	G	A	177775	0.0232	7	25997536	0.0034	8.86339e-11	0.3826
1401	Triglycerides || id:ieu-a-302	ieu-a-302	rs10501321	C	T	177680	-0.0216	11	47294626	0.0035	1.41198e-08	0.314
1402	Triglycerides || id:ieu-a-302	ieu-a-302	rs247616	T	C	176146	-0.0393	16	56989590	0.0037	1.12305e-25	0.2929
1403	Triglycerides || id:ieu-a-302	ieu-a-302	rs3761445	A	G	175846	0.0232	22	38595411	0.0034	8.06121e-12	0.6148
1404	Triglycerides || id:ieu-a-302	ieu-a-302	rs17513135	T	C	174742	0.022	1	40035686	0.0039	1.63301e-08	0.2322
1405	Triglycerides || id:ieu-a-302	ieu-a-302	rs4587594	A	G	177772	-0.0694	1	63133930	0.0035	3.50268e-82	0.31
1406	Triglycerides || id:ieu-a-302	ieu-a-302	rs10440120	A	C	174886	-0.0306	3	12486964	0.0044	5.34318e-11	0.1675
1407	Triglycerides || id:ieu-a-302	ieu-a-302	rs6831256	G	A	177495	0.0258	4	3473139	0.0035	1.60214e-12	0.409
1408	Triglycerides || id:ieu-a-302	ieu-a-302	rs9686661	T	C	177050	0.0379	5	55861786	0.0044	2.54097e-16	0.1768
1409	Triglycerides || id:ieu-a-302	ieu-a-302	rs719726	T	C	168319	0.0199	6	127414801	0.0035	2.48599e-08	0.529
1410	Triglycerides || id:ieu-a-302	ieu-a-302	rs38855	G	A	177825	-0.0187	7	116358044	0.0033	2.10902e-08	0.4736
1411	Triglycerides || id:ieu-a-302	ieu-a-302	rs6995541	G	A	177486	0.0265	8	10671260	0.0037	1.34307e-12	0.3219
1412	Triglycerides || id:ieu-a-302	ieu-a-302	rs12678919	G	A	177750	-0.1702	8	19844222	0.0056	1.8197e-199	0.1214
1413	Triglycerides || id:ieu-a-302	ieu-a-302	rs4738684	G	A	177790	-0.0205	8	59393273	0.0035	8.81901e-09	0.6478
1414	Triglycerides || id:ieu-a-302	ieu-a-302	rs2954022	A	C	177750	-0.078	8	126482621	0.0033	2.22844e-113	0.4697
1415	Triglycerides || id:ieu-a-302	ieu-a-302	rs1832007	G	A	177504	-0.0327	10	5254847	0.0047	1.71791e-12	0.1319
1416	Triglycerides || id:ieu-a-302	ieu-a-302	rs2250802	A	G	174734	0.023	10	113921354	0.0037	1.21001e-10	0.6807
1417	Triglycerides || id:ieu-a-302	ieu-a-302	rs948690	C	T	91013	-0.0306	11	116529468	0.0052	6.56599e-09	0.3047
1418	Triglycerides || id:ieu-a-302	ieu-a-302	rs11613352	T	C	177799	-0.028	12	57792580	0.0039	9.39723e-14	0.1913
1419	Triglycerides || id:ieu-a-302	ieu-a-302	rs2043085	C	T	176147	-0.0327	15	58680954	0.0034	7.80908e-20	0.6319
1420	Triglycerides || id:ieu-a-302	ieu-a-302	rs588136	T	C	176173	-0.0495	15	58730498	0.0041	3.36512e-30	0.7942
1421	Triglycerides || id:ieu-a-302	ieu-a-302	rs8077889	C	A	176194	0.0252	17	41878166	0.0042	9.87893e-09	0.2441
1422	Triglycerides || id:ieu-a-302	ieu-a-302	rs676210	A	G	177782	-0.0733	2	21231524	0.0039	3.28398e-71	0.2309
1423	Triglycerides || id:ieu-a-302	ieu-a-302	rs442177	T	G	177798	0.0309	4	88030261	0.0033	1.31613e-18	0.5528
1424	Triglycerides || id:ieu-a-302	ieu-a-302	rs2665357	C	A	172850	0.0212	6	160848167	0.0033	8.32703e-10	0.5092
1425	Triglycerides || id:ieu-a-302	ieu-a-302	rs11974409	G	A	177786	-0.0899	7	72989390	0.0042	1.35988e-100	0.1939
1426	Triglycerides || id:ieu-a-302	ieu-a-302	rs12676857	C	T	177732	0.0332	8	18266572	0.0046	7.29122e-12	0.1544
1427	Triglycerides || id:ieu-a-302	ieu-a-302	rs2068888	A	G	177712	-0.0241	10	94839642	0.0034	1.6819e-11	0.4908
1428	Triglycerides || id:ieu-a-302	ieu-a-302	rs11057408	T	G	174454	-0.0258	12	124464836	0.0035	2.0488e-12	0.3628
1429	Triglycerides || id:ieu-a-302	ieu-a-302	rs16948098	A	G	163328	0.08	15	44219607	0.0089	4.83838e-17	0.0409
1430	Triglycerides || id:ieu-a-302	ieu-a-302	rs439401	C	T	152584	0.0659	19	45414451	0.0038	1.42298e-66	0.6201
1431	Triglycerides || id:ieu-a-302	ieu-a-302	rs1321257	A	G	177758	-0.0402	1	230305312	0.0034	5.98549e-31	0.5937
1432	Triglycerides || id:ieu-a-302	ieu-a-302	rs2247056	C	T	174062	0.0378	6	31265490	0.0039	3.861e-21	0.7823
1433	Triglycerides || id:ieu-a-302	ieu-a-302	rs10761762	C	T	177823	-0.027	10	65184717	0.0033	1.06096e-17	0.467
1434	Triglycerides || id:ieu-a-302	ieu-a-302	rs174535	C	T	177773	0.047	11	61551356	0.0034	1.73301e-41	0.3628
1435	Triglycerides || id:ieu-a-302	ieu-a-302	rs7350481	C	T	177677	-0.2254	11	116586283	0.0066	1e-200	0.90237
1436	Triglycerides || id:ieu-a-302	ieu-a-302	rs12280753	T	C	177747	0.1931	11	116613660	0.0064	1.21899e-179	0.06728
1437	Triglycerides || id:ieu-a-302	ieu-a-302	rs3198697	T	C	175934	-0.0198	16	15129940	0.0034	2.20699e-08	0.3826
1438	Triglycerides || id:ieu-a-302	ieu-a-302	rs10401969	C	T	176173	-0.121	19	19407718	0.0065	9.70287e-70	0.07124
1439	Triglycerides || id:ieu-a-302	ieu-a-302	rs731839	A	G	176161	-0.0224	19	33899065	0.0036	2.651e-09	0.6583
1440	Type 2 diabetes || id:ieu-a-26	ieu-a-26	rs864745	C	T	12172	-0.113329	7	28180556	0.0160206	7.29962e-11	NA
1441	Type 2 diabetes || id:ieu-a-26	ieu-a-26	rs10954284	A	T	12172	-0.0953102	7	130463758	0.0161657	1.2e-08	NA
1442	Type 2 diabetes || id:ieu-a-26	ieu-a-26	rs3915932	C	G	12172	-0.0953102	10	80941936	0.0185611	4.70002e-08	NA
1443	Type 2 diabetes || id:ieu-a-26	ieu-a-26	rs9936385	C	T	9581	0.122218	16	53819169	0.020239	4.70002e-11	NA
1444	Type 2 diabetes || id:ieu-a-26	ieu-a-26	rs11709077	A	G	12172	-0.157004	3	12336507	0.0261873	1.09999e-09	NA
1445	Type 2 diabetes || id:ieu-a-26	ieu-a-26	rs9368222	A	C	12172	0.19062	6	20686996	0.0190621	4.79954e-23	NA
1446	Type 2 diabetes || id:ieu-a-26	ieu-a-26	rs4506565	T	A	12172	0.314811	10	114756041	0.0186289	4.90004e-68	NA
1447	Type 2 diabetes || id:ieu-a-26	ieu-a-26	rs1801214	T	C	9581	0.113329	4	6303022	0.0182293	1.29999e-08	NA
1448	Type 2 diabetes || id:ieu-a-26	ieu-a-26	rs2383208	G	A	12172	-0.165514	9	22132076	0.0236974	6.00067e-14	NA
1449	Type 2 diabetes || id:ieu-a-26	ieu-a-26	rs5015480	T	C	12172	-0.139762	10	94465559	0.0177534	2.19989e-16	NA
1450	Type 2 diabetes || id:ieu-a-26	ieu-a-26	rs7933855	A	G	9581	0.113329	11	92684322	0.0204191	1.29999e-09	NA
1451	Type 2 diabetes || id:ieu-a-26	ieu-a-26	rs7651090	G	A	12172	0.122218	3	185513392	0.0180679	1.99986e-11	NA
1452	Type 2 diabetes || id:ieu-a-26	ieu-a-26	rs3802177	A	G	9148	-0.14842	8	118185025	0.0241048	2.09991e-11	NA
1453	Ulcerative colitis || id:ieu-a-970	ieu-a-970	rs12132349	A	T	47745	-0.166942	1	200875242	0.0143783	3.63664e-31	0.2809
1454	Ulcerative colitis || id:ieu-a-970	ieu-a-970	rs7608910	G	A	47745	0.127099	2	61204856	0.0126851	1.25026e-23	0.3909
1455	Ulcerative colitis || id:ieu-a-970	ieu-a-970	rs1990760	T	C	47745	-0.0855732	2	163124051	0.0134145	1.7809e-10	0.6085
1456	Ulcerative colitis || id:ieu-a-970	ieu-a-970	rs56167332	A	C	47745	0.141368	5	158827769	0.0131737	7.2711e-27	0.3375
1457	Ulcerative colitis || id:ieu-a-970	ieu-a-970	rs7738430	C	T	47745	0.367964	6	31508836	0.0340763	3.50913e-27	0.02624
1458	Ulcerative colitis || id:ieu-a-970	ieu-a-970	rs1077773	A	G	47745	0.0721282	7	17442679	0.012398	5.96458e-09	0.5238
1459	Ulcerative colitis || id:ieu-a-970	ieu-a-970	rs12718244	A	G	47745	0.0717762	7	50175654	0.0126545	1.4115e-08	0.4081
1460	Ulcerative colitis || id:ieu-a-970	ieu-a-970	rs4366152	C	T	47745	0.120371	9	117564875	0.0135814	7.79471e-19	0.68
1461	Ulcerative colitis || id:ieu-a-970	ieu-a-970	rs12796489	A	C	47745	-0.67649	11	3059360	0.0559623	1.21787e-33	0.02286
1462	Ulcerative colitis || id:ieu-a-970	ieu-a-970	rs55808324	A	G	47745	0.127209	14	88444752	0.021035	1.47092e-09	0.09318
1463	Ulcerative colitis || id:ieu-a-970	ieu-a-970	rs7240004	G	A	47745	-0.0823655	18	46395022	0.0130179	2.49862e-10	0.3795
1464	Ulcerative colitis || id:ieu-a-970	ieu-a-970	rs3024493	A	C	47745	0.226278	1	206943968	0.0163471	1.41971e-43	0.1572
1465	Ulcerative colitis || id:ieu-a-970	ieu-a-970	rs13430791	A	G	47745	0.105886	2	43481013	0.0186614	1.39422e-08	0.1202
1466	Ulcerative colitis || id:ieu-a-970	ieu-a-970	rs9941524	G	A	47745	0.0977156	2	199499443	0.0127881	2.15278e-14	0.4559
1467	Ulcerative colitis || id:ieu-a-970	ieu-a-970	rs9836291	A	G	47745	0.170257	3	49697459	0.0132458	8.19785e-38	0.2878
1468	Ulcerative colitis || id:ieu-a-970	ieu-a-970	rs272882	T	G	47745	0.145856	5	131669161	0.0138588	6.66807e-26	0.6733
1469	Ulcerative colitis || id:ieu-a-970	ieu-a-970	rs36070529	A	G	47745	-0.091704	5	158619835	0.0160211	1.04073e-08	0.1999
1470	Ulcerative colitis || id:ieu-a-970	ieu-a-970	rs4976646	C	T	47745	0.0787748	5	176788570	0.0132165	2.51721e-09	0.3415
1471	Ulcerative colitis || id:ieu-a-970	ieu-a-970	rs4947328	G	A	47745	0.239455	6	31561747	0.038129	3.38314e-10	0.02366
1472	Ulcerative colitis || id:ieu-a-970	ieu-a-970	rs1182188	C	T	47745	-0.107615	7	2869985	0.0137507	5.03153e-15	0.2989
1473	Ulcerative colitis || id:ieu-a-970	ieu-a-970	rs2395022	C	A	47745	-0.183896	7	98750379	0.029166	2.87919e-10	0.95885
1474	Ulcerative colitis || id:ieu-a-970	ieu-a-970	rs4728142	A	G	47745	0.0969671	7	128573967	0.0126655	1.91823e-14	0.439
1475	Ulcerative colitis || id:ieu-a-970	ieu-a-970	rs10870077	G	C	47745	-0.135741	9	139263891	0.0126242	5.77032e-27	0.5722
1476	Ulcerative colitis || id:ieu-a-970	ieu-a-970	rs12318183	A	C	47745	0.162178	12	68503836	0.0126604	1.44278e-37	0.3854
1477	Ulcerative colitis || id:ieu-a-970	ieu-a-970	rs7404095	C	T	47745	0.0717686	16	23864590	0.0126826	1.52416e-08	0.5796
1478	Ulcerative colitis || id:ieu-a-970	ieu-a-970	rs79045992	A	G	47745	0.118093	16	68518992	0.02083	1.43321e-08	0.1033
1479	Ulcerative colitis || id:ieu-a-970	ieu-a-970	rs4795397	G	A	47745	0.139853	17	38023745	0.012577	1.00624e-28	0.4713
1480	Ulcerative colitis || id:ieu-a-970	ieu-a-970	rs9891119	C	A	47745	-0.0895467	17	40507980	0.0133101	1.72346e-11	0.3536
1481	Ulcerative colitis || id:ieu-a-970	ieu-a-970	rs8096327	G	A	47745	0.093806	18	12887750	0.0127914	2.24233e-13	0.3839
1482	Ulcerative colitis || id:ieu-a-970	ieu-a-970	rs6111031	T	C	47745	-0.260863	20	1682037	0.0190685	1.33137e-42	0.1591
1483	Ulcerative colitis || id:ieu-a-970	ieu-a-970	rs6062496	A	G	47745	0.113898	20	62329099	0.0128769	9.13903e-19	0.5694
1484	Ulcerative colitis || id:ieu-a-970	ieu-a-970	rs9611131	C	T	47745	-0.142696	22	39662480	0.0181548	3.84326e-15	0.1477
1485	Ulcerative colitis || id:ieu-a-970	ieu-a-970	rs10460566	A	G	47745	-0.0817673	2	25483121	0.0144699	1.59643e-08	0.7611
1486	Ulcerative colitis || id:ieu-a-970	ieu-a-970	rs4973341	T	C	47745	0.073473	2	228660362	0.0131405	2.25336e-08	0.6627
1487	Ulcerative colitis || id:ieu-a-970	ieu-a-970	rs13136827	C	T	47745	-0.111814	4	123171318	0.0176452	2.34542e-10	0.1622
1488	Ulcerative colitis || id:ieu-a-970	ieu-a-970	rs9271858	G	A	47745	0.122709	6	32595223	0.0129368	2.41769e-21	0.511
1489	Ulcerative colitis || id:ieu-a-970	ieu-a-970	rs10748783	A	C	47745	-0.164756	10	101285872	0.0126394	7.73393e-39	0.5237
1490	Ulcerative colitis || id:ieu-a-970	ieu-a-970	rs2274351	T	C	47745	0.0710979	10	104264107	0.0130334	4.89531e-08	0.5373
1491	Ulcerative colitis || id:ieu-a-970	ieu-a-970	rs61893460	A	G	47745	0.121119	11	76291154	0.0125424	4.60363e-22	0.4447
1492	Ulcerative colitis || id:ieu-a-970	ieu-a-970	rs76904798	T	C	47745	0.104624	12	40614434	0.0176013	2.77984e-09	0.1368
1493	Ulcerative colitis || id:ieu-a-970	ieu-a-970	rs941823	C	T	47745	0.108669	13	41013977	0.0146906	1.39155e-13	0.7509
1494	Ulcerative colitis || id:ieu-a-970	ieu-a-970	rs11150589	C	T	47745	-0.0798521	16	30482494	0.0127057	3.28398e-10	0.5268
1495	Ulcerative colitis || id:ieu-a-970	ieu-a-970	rs17694108	A	G	47745	0.0958444	19	33731551	0.0139396	6.16737e-12	0.2797
1496	Ulcerative colitis || id:ieu-a-970	ieu-a-970	rs913678	C	T	47745	-0.0757579	20	48955424	0.013301	1.22914e-08	0.3293
1498	Ulcerative colitis || id:ieu-a-970	ieu-a-970	rs111830527	A	G	47745	-0.192324	1	22687173	0.0292804	5.08745e-11	0.05254
1499	Ulcerative colitis || id:ieu-a-970	ieu-a-970	rs7547569	C	T	47745	-0.495701	1	67731368	0.0291648	8.70964e-65	0.06675
1500	Ulcerative colitis || id:ieu-a-970	ieu-a-970	rs10185424	G	T	47745	-0.0965995	2	102662888	0.0125621	1.47367e-14	0.5396
1502	Ulcerative colitis || id:ieu-a-970	ieu-a-970	rs4676410	A	G	47745	0.142022	2	241563739	0.0157426	1.85481e-19	0.2038
1503	Ulcerative colitis || id:ieu-a-970	ieu-a-970	rs3776414	G	T	47745	0.0704798	5	10689562	0.0128464	4.10346e-08	0.3756
1504	Ulcerative colitis || id:ieu-a-970	ieu-a-970	rs4712520	C	T	47745	0.0929892	6	20640871	0.0166206	2.20841e-08	0.8182
1505	Ulcerative colitis || id:ieu-a-970	ieu-a-970	rs2516440	A	G	47745	-0.0997745	6	31440497	0.0137762	4.40352e-13	0.3222
1506	Ulcerative colitis || id:ieu-a-970	ieu-a-970	rs9271255	T	C	47745	-0.284959	6	32580357	0.013809	1.31009e-94	0.732
1507	Ulcerative colitis || id:ieu-a-970	ieu-a-970	rs13255292	T	C	47745	-0.075463	8	129076573	0.0137225	3.81514e-08	0.3284
1508	Ulcerative colitis || id:ieu-a-970	ieu-a-970	rs2497318	T	C	47745	-0.0714375	10	94432000	0.0125164	1.14641e-08	0.4504
1509	Ulcerative colitis || id:ieu-a-970	ieu-a-970	rs11229555	T	G	47745	-0.0823351	11	58408687	0.0144507	1.2147e-08	0.2515
1510	Ulcerative colitis || id:ieu-a-970	ieu-a-970	rs11230563	T	C	47745	-0.0750666	11	60776209	0.0133556	1.90296e-08	0.348
1511	Ulcerative colitis || id:ieu-a-970	ieu-a-970	rs661054	G	A	47745	-0.124858	11	114430410	0.0135529	3.18273e-20	0.3408
1512	Ulcerative colitis || id:ieu-a-970	ieu-a-970	rs1927681	A	T	47745	-0.47866	13	27558881	0.0126594	1e-200	0.443
1513	Ulcerative colitis || id:ieu-a-970	ieu-a-970	rs12720356	C	A	47745	0.153279	19	10469975	0.0227683	1.67225e-11	0.08572
1514	Ulcerative colitis || id:ieu-a-970	ieu-a-970	rs1297256	T	C	47745	-0.10106	21	16805676	0.0127351	2.09604e-15	0.4249
1515	Ulcerative colitis || id:ieu-a-970	ieu-a-970	rs4456788	A	G	47745	-0.102758	21	45616324	0.0127344	7.06968e-16	0.6106
1516	Ulcerative colitis || id:ieu-a-970	ieu-a-970	rs12103	C	T	47745	-0.0995588	1	1247494	0.0162944	9.96369e-10	0.8166
1517	Ulcerative colitis || id:ieu-a-970	ieu-a-970	rs10910092	G	A	47745	-0.0863506	1	2501516	0.0127821	1.42266e-11	0.4676
1518	Ulcerative colitis || id:ieu-a-970	ieu-a-970	rs35223180	T	G	47745	-0.141003	1	8185902	0.0175766	1.0392e-15	0.1791
1519	Ulcerative colitis || id:ieu-a-970	ieu-a-970	rs6426833	A	G	47745	0.232387	1	20171860	0.0125836	3.77051e-76	0.536
1520	Ulcerative colitis || id:ieu-a-970	ieu-a-970	rs4656958	G	A	47745	0.0824158	1	160856964	0.0138702	2.8167e-09	0.6821
1521	Ulcerative colitis || id:ieu-a-970	ieu-a-970	rs1801274	G	A	47745	-0.170896	1	161479745	0.012653	1.4345e-41	0.4958
1522	Ulcerative colitis || id:ieu-a-970	ieu-a-970	rs16841904	T	C	47745	0.0860225	1	197701992	0.015305	1.90349e-08	0.2028
1523	Ulcerative colitis || id:ieu-a-970	ieu-a-970	rs11676348	T	C	47745	0.0744362	2	219010146	0.0124232	2.07678e-09	0.4763
1524	Ulcerative colitis || id:ieu-a-970	ieu-a-970	rs3774937	C	T	47745	0.099276	4	103434253	0.0131621	4.60787e-14	0.3257
1525	Ulcerative colitis || id:ieu-a-970	ieu-a-970	rs7711427	C	A	47745	0.088938	5	40414886	0.0127983	3.67367e-12	0.613
1526	Ulcerative colitis || id:ieu-a-970	ieu-a-970	rs34659678	T	C	47745	0.209947	6	111888540	0.0250948	5.95251e-17	0.05734
1527	Ulcerative colitis || id:ieu-a-970	ieu-a-970	rs6920220	A	G	47745	0.146936	6	138006504	0.015222	4.77969e-22	0.2086
1528	Ulcerative colitis || id:ieu-a-970	ieu-a-970	rs76546301	A	G	47745	0.26496	7	50498389	0.0410174	1.04918e-10	0.01822
1529	Ulcerative colitis || id:ieu-a-970	ieu-a-970	rs6466198	T	A	47745	0.133923	7	107480126	0.0128457	1.8954e-25	0.386
1530	Ulcerative colitis || id:ieu-a-970	ieu-a-970	rs10758669	A	C	47745	-0.143218	9	4981602	0.0128828	1.03753e-28	0.6504
1531	Ulcerative colitis || id:ieu-a-970	ieu-a-970	rs4743820	T	C	47745	0.0809228	9	93928416	0.0137572	4.04772e-09	0.7019
1532	Ulcerative colitis || id:ieu-a-970	ieu-a-970	rs4747886	T	C	47745	0.0738479	10	6176166	0.0128701	9.58341e-09	0.4081
1533	Ulcerative colitis || id:ieu-a-970	ieu-a-970	rs59418206	A	G	47745	0.0735513	10	35331624	0.012978	1.45001e-08	0.3508
1534	Ulcerative colitis || id:ieu-a-970	ieu-a-970	rs10761659	G	A	47745	0.117315	10	64445564	0.0126238	1.49796e-20	0.5399
1535	Ulcerative colitis || id:ieu-a-970	ieu-a-970	rs483905	A	G	47745	0.0849927	11	96023427	0.0135107	3.15929e-10	0.289
1536	Ulcerative colitis || id:ieu-a-970	ieu-a-970	rs11641184	A	C	47745	0.0780232	16	11704651	0.0124939	4.24043e-10	0.4762
1537	Ulcerative colitis || id:ieu-a-970	ieu-a-970	rs17780256	C	A	47745	-0.115389	17	70642923	0.0160316	6.12774e-13	0.1927
1538	Ulcerative colitis || id:ieu-a-970	ieu-a-970	rs11083840	G	T	47745	0.0691316	19	47119910	0.0125262	3.41036e-08	0.4025
1539	Ulcerative colitis || id:ieu-a-970	ieu-a-970	rs4812833	A	G	47745	0.103346	20	43068996	0.0125571	1.87068e-16	0.5188
1540	Ulcerative colitis || id:ieu-a-970	ieu-a-970	rs2836883	A	G	47745	-0.227134	21	40466744	0.0147424	1.47333e-53	0.2728
1541	Waist circumference || id:ieu-a-60	ieu-a-60	rs17381664	C	T	244338	0.022	1	78048331	0.0035	4e-10	0.425
1542	Waist circumference || id:ieu-a-60	ieu-a-60	rs6440003	A	G	244321	0.021	3	141094209	0.0033	9.09913e-11	0.4833
1543	Waist circumference || id:ieu-a-60	ieu-a-60	rs7903146	T	C	244418	-0.022	10	114758349	0.0036	1.7e-09	0.25
1544	Waist circumference || id:ieu-a-60	ieu-a-60	rs11039290	A	G	237418	-0.022	11	47572279	0.0036	1.5e-09	0.3417
1545	Waist circumference || id:ieu-a-60	ieu-a-60	rs4883723	A	G	243399	0.028	13	54084032	0.0046	1.29999e-09	0.125
1546	Waist circumference || id:ieu-a-60	ieu-a-60	rs10132280	A	C	244319	-0.022	14	25928179	0.0035	1.09999e-09	0.3333
1547	Waist circumference || id:ieu-a-60	ieu-a-60	rs2531992	G	A	243433	0.027	16	4021734	0.0045	2.69998e-09	0.8333
1548	Waist circumference || id:ieu-a-60	ieu-a-60	rs1421085	C	T	242142	0.072	16	53800954	0.0034	1.30017e-102	0.45
1549	Waist circumference || id:ieu-a-60	ieu-a-60	rs6567160	C	T	244215	0.05	18	57829135	0.0039	5.79963e-38	0.2833
1550	Waist circumference || id:ieu-a-60	ieu-a-60	rs7531118	C	T	244251	0.027	1	72837239	0.0034	5.40008e-15	0.6083
1551	Waist circumference || id:ieu-a-60	ieu-a-60	rs806794	G	A	238030	-0.022	6	26200677	0.0036	1.5e-09	0.275
1552	Waist circumference || id:ieu-a-60	ieu-a-60	rs1928295	C	T	244320	-0.018	9	120378483	0.0033	1.7e-08	0.425
1553	Waist circumference || id:ieu-a-60	ieu-a-60	rs2278076	A	G	243352	-0.024	15	68099600	0.0041	2.5e-09	0.1833
1554	Waist circumference || id:ieu-a-60	ieu-a-60	rs4788099	G	A	244379	0.034	16	28855727	0.0033	1.99986e-24	0.3583
1555	Waist circumference || id:ieu-a-60	ieu-a-60	rs17724992	G	A	242747	-0.021	19	18454825	0.0038	2.39999e-08	0.3083
1556	Waist circumference || id:ieu-a-60	ieu-a-60	rs543874	G	A	244397	0.044	1	177889480	0.0041	1.99986e-26	0.2667
1557	Waist circumference || id:ieu-a-60	ieu-a-60	rs6545714	A	G	242616	-0.022	2	59307725	0.0034	5.40008e-11	0.625
1558	Waist circumference || id:ieu-a-60	ieu-a-60	rs7649970	T	C	244426	0.027	3	12392272	0.0048	1.89998e-08	0.075
1559	Waist circumference || id:ieu-a-60	ieu-a-60	rs10938397	G	A	243094	0.032	4	45182527	0.0033	5.60015e-22	0.4333
1560	Waist circumference || id:ieu-a-60	ieu-a-60	rs2307111	C	T	244366	-0.025	5	75003678	0.0033	1.10002e-13	0.425
1561	Waist circumference || id:ieu-a-60	ieu-a-60	rs943005	T	C	244420	0.039	6	50865820	0.0042	7.00003e-20	0.1
1562	Waist circumference || id:ieu-a-60	ieu-a-60	rs2357760	A	G	244413	0.019	6	120213880	0.0034	4.09996e-08	0.6583
1563	Waist circumference || id:ieu-a-60	ieu-a-60	rs1412235	C	G	242461	0.024	9	28410996	0.0035	6.89922e-12	0.3083
1564	Waist circumference || id:ieu-a-60	ieu-a-60	rs7144011	T	G	243614	0.032	14	79940383	0.004	1.59993e-15	0.275
1565	Waist circumference || id:ieu-a-60	ieu-a-60	rs4985155	G	A	244245	-0.019	16	15129459	0.0034	2.99999e-08	0.3167
1566	Waist circumference || id:ieu-a-60	ieu-a-60	rs749671	A	G	244386	-0.02	16	31088347	0.0034	4.79999e-09	0.375
1567	Waist circumference || id:ieu-a-60	ieu-a-60	rs17066856	C	T	242493	-0.035	18	58049656	0.0055	1.89998e-10	0.1333
1568	Waist circumference || id:ieu-a-60	ieu-a-60	rs11165623	A	G	244401	0.021	1	96893000	0.0033	3.89996e-10	0.4833
1569	Waist circumference || id:ieu-a-60	ieu-a-60	rs7550711	T	C	221692	0.057	1	110082886	0.0096	3.09999e-09	0.0339
1570	Waist circumference || id:ieu-a-60	ieu-a-60	rs2867110	C	G	244336	-0.051	2	651105	0.0043	2.29985e-32	0.125
1571	Waist circumference || id:ieu-a-60	ieu-a-60	rs13404250	T	C	244325	-0.021	2	188116196	0.0035	1.6e-09	0.3667
1572	Waist circumference || id:ieu-a-60	ieu-a-60	rs2325036	C	A	244383	-0.021	3	85819412	0.0033	1.09999e-10	0.4083
1573	Waist circumference || id:ieu-a-60	ieu-a-60	rs4234589	G	A	242993	-0.032	3	185818882	0.0049	9.60064e-11	0.0917
1574	Waist circumference || id:ieu-a-60	ieu-a-60	rs6864049	G	A	244311	0.019	5	124330522	0.0033	2.39999e-08	0.4333
1576	Waist circumference || id:ieu-a-60	ieu-a-60	rs3800229	T	G	244349	0.023	6	108996963	0.0035	5.60015e-11	0.6917
1577	Waist circumference || id:ieu-a-60	ieu-a-60	rs10840100	G	A	244371	0.019	11	8669437	0.0034	1.2e-08	0.725
1578	Waist circumference || id:ieu-a-60	ieu-a-60	rs7138803	A	G	244402	0.028	12	50247468	0.0034	1.59993e-16	0.4417
1579	Waist circumference || id:ieu-a-60	ieu-a-60	rs3127553	A	G	244144	-0.022	1	49438005	0.0034	5.19996e-11	0.6333
1580	Waist circumference || id:ieu-a-60	ieu-a-60	rs11676272	G	A	202133	0.021	2	25141538	0.0036	5.19996e-09	0.4828
1581	Waist circumference || id:ieu-a-60	ieu-a-60	rs929641	G	A	244303	-0.019	2	58792377	0.0033	7.69999e-09	0.3833
1582	Waist circumference || id:ieu-a-60	ieu-a-60	rs10786712	T	C	244261	0.018	10	104596396	0.0033	4.09996e-08	0.3917
1583	Waist circumference || id:ieu-a-60	ieu-a-60	rs1519480	T	C	244419	-0.03	11	27675712	0.0035	2.90001e-18	0.6333
1584	Waist circumference || id:ieu-a-60	ieu-a-60	rs7239883	A	G	244039	-0.019	18	40147671	0.0033	5.89997e-09	0.6833
1585	Waist circumference || id:ieu-a-60	ieu-a-60	rs2287019	T	C	229836	-0.033	19	46202172	0.0044	4.70002e-14	0.15
1586	Waist circumference || id:ieu-a-60	ieu-a-60	rs16996700	C	T	244246	-0.022	20	50981945	0.0036	4.90004e-10	0.3
1587	Waist-to-hip ratio || id:ieu-a-72	ieu-a-72	rs6743060	A	C	224178	0.025	2	629510	0.0043	1.5e-08	0.875
1588	Waist-to-hip ratio || id:ieu-a-72	ieu-a-72	rs12549058	G	T	226418	0.037	8	72492238	0.006	8.30004e-10	0.0583
1589	Waist-to-hip ratio || id:ieu-a-72	ieu-a-72	rs4929927	G	A	226547	0.019	11	8658485	0.0033	1.6e-08	0.725
1590	Waist-to-hip ratio || id:ieu-a-72	ieu-a-72	rs10783615	A	G	226541	-0.034	12	54349773	0.0046	3.69999e-13	0.8667
1591	Waist-to-hip ratio || id:ieu-a-72	ieu-a-72	rs3786897	G	A	224884	0.022	19	33893008	0.0033	2.49977e-11	0.4083
1592	Waist-to-hip ratio || id:ieu-a-72	ieu-a-72	rs2287019	T	C	214080	-0.025	19	46202172	0.0044	1.09999e-08	0.15
1593	Waist-to-hip ratio || id:ieu-a-72	ieu-a-72	rs1106529	A	G	226549	0.028	1	119531497	0.0038	2.19989e-13	0.725
1594	Waist-to-hip ratio || id:ieu-a-72	ieu-a-72	rs1563355	C	T	144590	0.031	1	219653101	0.0044	1.69981e-12	0.6864
1595	Waist-to-hip ratio || id:ieu-a-72	ieu-a-72	rs17451107	C	T	225968	-0.021	3	156797609	0.0034	1.2e-09	0.375
1596	Waist-to-hip ratio || id:ieu-a-72	ieu-a-72	rs1294410	C	T	226484	0.025	6	6738752	0.0033	1.99986e-14	0.625
1597	Waist-to-hip ratio || id:ieu-a-72	ieu-a-72	rs10842708	A	G	226443	-0.024	12	26474867	0.0036	3.10027e-11	0.8167
1598	Waist-to-hip ratio || id:ieu-a-72	ieu-a-72	rs714515	A	G	219935	-0.019	1	172352990	0.0033	5.89997e-09	0.5417
1599	Waist-to-hip ratio || id:ieu-a-72	ieu-a-72	rs6736025	T	G	144559	-0.024	2	58797634	0.0042	7.19996e-09	0.4083
1600	Waist-to-hip ratio || id:ieu-a-72	ieu-a-72	rs13130484	T	C	226337	0.019	4	45175691	0.0033	1.5e-08	0.4333
1601	Waist-to-hip ratio || id:ieu-a-72	ieu-a-72	rs998584	A	C	204068	0.029	6	43757896	0.0036	4.79954e-15	0.475
1602	Waist-to-hip ratio || id:ieu-a-72	ieu-a-72	rs1440372	C	T	223869	0.022	15	67033151	0.0036	2.69998e-09	0.7417
1603	Waist-to-hip ratio || id:ieu-a-72	ieu-a-72	rs1421085	C	T	224309	0.043	16	53800954	0.0033	4.30031e-38	0.45
1604	Waist-to-hip ratio || id:ieu-a-72	ieu-a-72	rs4640244	G	A	213165	0.02	17	21284223	0.0037	2.99999e-08	0.375
1605	Waist-to-hip ratio || id:ieu-a-72	ieu-a-72	rs16996700	C	T	226557	-0.021	20	50981945	0.0036	8.79995e-09	0.3
1606	Waist-to-hip ratio || id:ieu-a-72	ieu-a-72	rs9491696	G	C	226380	0.037	6	127452639	0.0032	1.39991e-30	0.525
1607	Waist-to-hip ratio || id:ieu-a-72	ieu-a-72	rs4823006	G	A	226343	-0.019	22	29451671	0.0033	3.29997e-09	0.4667
1608	Waist-to-hip ratio || id:ieu-a-72	ieu-a-72	rs1128249	T	G	226311	-0.02	2	165528624	0.0033	7.79992e-10	0.4417
1609	Waist-to-hip ratio || id:ieu-a-72	ieu-a-72	rs13424740	C	T	226534	-0.024	2	188083123	0.0032	2.60016e-13	0.4667
1610	Waist-to-hip ratio || id:ieu-a-72	ieu-a-72	rs2972164	C	T	226505	0.019	3	12334416	0.0033	1e-08	0.5
1611	Waist-to-hip ratio || id:ieu-a-72	ieu-a-72	rs2371767	C	G	207461	-0.024	3	64718258	0.0037	1.2e-10	0.2083
1612	Waist-to-hip ratio || id:ieu-a-72	ieu-a-72	rs459193	G	A	226498	-0.027	5	55806751	0.0037	3.40017e-13	0.7833
1613	Waist-to-hip ratio || id:ieu-a-72	ieu-a-72	rs10245353	A	C	226548	0.027	7	25858614	0.0041	3.50026e-11	0.1833
1614	Waist-to-hip ratio || id:ieu-a-72	ieu-a-72	rs2398893	G	A	226572	-0.02	9	96758342	0.0036	4e-08	0.3167
1615	Waist-to-hip ratio || id:ieu-a-72	ieu-a-72	rs879048	A	C	224423	0.022	11	27638934	0.004	3.59998e-08	0.8
1616	Waist-to-hip ratio || id:ieu-a-72	ieu-a-72	rs7973683	A	C	226529	-0.02	12	124449223	0.0034	3.29997e-09	0.3833
1617	Waist-to-hip ratio || id:ieu-a-72	ieu-a-72	rs11663816	C	T	226500	0.026	18	57876227	0.0037	3.10027e-12	0.3167
1618	Years of schooling || id:ieu-a-1001	ieu-a-1001	rs34305371	A	G	293723	0.036	1	72733610	0.004	2.34423e-16	0.08769
1619	Years of schooling || id:ieu-a-1001	ieu-a-1001	rs7599488	T	C	293723	-0.017	2	60718347	0.002	2.04597e-11	0.4254
1620	Years of schooling || id:ieu-a-1001	ieu-a-1001	rs12987662	A	C	293723	0.022	2	100821548	0.003	3.24713e-18	0.3787
1621	Years of schooling || id:ieu-a-1001	ieu-a-1001	rs17824247	C	T	293723	0.018	2	144152539	0.003	5.29054e-13	0.4198
1622	Years of schooling || id:ieu-a-1001	ieu-a-1001	rs11130222	T	A	293723	-0.026	3	49901060	0.003	4.58142e-25	0.4235
1623	Years of schooling || id:ieu-a-1001	ieu-a-1001	rs766406	T	G	293723	0.014	6	26319588	0.003	1.88799e-08	0.6194
1624	Years of schooling || id:ieu-a-1001	ieu-a-1001	rs28792186	C	T	293723	0.025	6	98508087	0.003	6.40472e-22	0.3955
1625	Years of schooling || id:ieu-a-1001	ieu-a-1001	rs12534506	T	A	293723	0.015	7	92662327	0.003	7.95207e-09	0.5466
1626	Years of schooling || id:ieu-a-1001	ieu-a-1001	rs1424580	T	C	293723	0.018	7	133154426	0.003	9.58297e-09	0.8004
1627	Years of schooling || id:ieu-a-1001	ieu-a-1001	rs7029201	A	G	293723	0.025	9	23358081	0.003	6.13479e-23	0.4235
1628	Years of schooling || id:ieu-a-1001	ieu-a-1001	rs523934	A	G	293723	0.015	11	95641775	0.003	1.08901e-08	0.416
1629	Years of schooling || id:ieu-a-1001	ieu-a-1001	rs111321694	T	C	293723	-0.018	11	110950386	0.003	4.23399e-08	0.1828
1630	Years of schooling || id:ieu-a-1001	ieu-a-1001	rs10772644	C	G	293723	0.021	12	13417617	0.004	4.11197e-08	0.8713
1631	Years of schooling || id:ieu-a-1001	ieu-a-1001	rs9739070	G	A	293723	-0.024	12	123771032	0.003	3.95367e-16	0.7705
1632	Years of schooling || id:ieu-a-1001	ieu-a-1001	rs28420834	G	A	293723	0.015	15	82513121	0.003	1.54899e-09	0.5709
1633	Years of schooling || id:ieu-a-1001	ieu-a-1001	rs12969294	G	A	293723	0.018	18	35186122	0.003	1.11404e-11	0.6213
1634	Years of schooling || id:ieu-a-1001	ieu-a-1001	rs62100767	G	A	293723	-0.014	18	50738039	0.003	1.10999e-08	0.3993
1635	Years of schooling || id:ieu-a-1001	ieu-a-1001	rs12410444	G	A	293723	0.018	1	44188719	0.003	2.13599e-11	0.2817
1636	Years of schooling || id:ieu-a-1001	ieu-a-1001	rs71537331	T	C	293723	-0.017	1	243418182	0.003	2.37799e-10	0.3713
1637	Years of schooling || id:ieu-a-1001	ieu-a-1001	rs13010288	T	G	293723	0.02	2	51824512	0.004	2.21202e-08	0.1119
1638	Years of schooling || id:ieu-a-1001	ieu-a-1001	rs13421974	C	T	293723	-0.014	2	155488869	0.002	8.96396e-09	0.4776
1639	Years of schooling || id:ieu-a-1001	ieu-a-1001	rs16845580	C	T	293723	-0.016	2	161920884	0.003	2.067e-10	0.3694
1640	Years of schooling || id:ieu-a-1001	ieu-a-1001	rs62263923	G	A	293723	0.016	3	85674790	0.003	1.62798e-09	0.3563
1641	Years of schooling || id:ieu-a-1001	ieu-a-1001	rs3095075	G	A	293723	0.014	4	3253183	0.002	3.53102e-08	0.4496
1642	Years of schooling || id:ieu-a-1001	ieu-a-1001	rs6839705	C	A	293723	-0.017	4	106144735	0.003	1.71514e-11	0.6399
1644	Years of schooling || id:ieu-a-1001	ieu-a-1001	rs320700	A	G	293723	0.016	7	137049477	0.003	1.49899e-09	0.6343
1645	Years of schooling || id:ieu-a-1001	ieu-a-1001	rs17425572	G	A	293723	-0.014	9	88006338	0.002	4.58395e-08	0.5597
1646	Years of schooling || id:ieu-a-1001	ieu-a-1001	rs4240470	C	G	293723	0.016	9	124621729	0.003	2.63403e-09	0.7071
1647	Years of schooling || id:ieu-a-1001	ieu-a-1001	rs11191193	G	A	293723	-0.019	10	103802408	0.003	6.96627e-13	0.3489
1648	Years of schooling || id:ieu-a-1001	ieu-a-1001	rs7964899	A	G	293723	0.017	12	14595756	0.002	1.99205e-11	0.4571
1649	Years of schooling || id:ieu-a-1001	ieu-a-1001	rs1378214	C	T	293723	0.016	15	47579004	0.003	1.20199e-10	0.6175
1650	Years of schooling || id:ieu-a-1001	ieu-a-1001	rs4468571	G	A	293723	0.014	15	78020132	0.003	2.58702e-08	0.4235
1651	Years of schooling || id:ieu-a-1001	ieu-a-1001	rs1035578	A	G	293723	-0.013	16	12531365	0.002	4.70695e-08	0.569
1652	Years of schooling || id:ieu-a-1001	ieu-a-1001	rs4800490	C	A	293723	0.015	18	21126081	0.002	2.13e-09	0.4571
1653	Years of schooling || id:ieu-a-1001	ieu-a-1001	rs1008078	T	C	293723	-0.016	1	91189731	0.003	7.88134e-11	0.3731
1654	Years of schooling || id:ieu-a-1001	ieu-a-1001	rs11588857	A	G	293723	0.022	1	204587047	0.003	1.31401e-12	0.209
1655	Years of schooling || id:ieu-a-1001	ieu-a-1001	rs35771425	C	T	293723	-0.019	1	211609768	0.003	2.61499e-10	0.2052
1656	Years of schooling || id:ieu-a-1001	ieu-a-1001	rs4974424	G	A	293723	0.019	3	127148720	0.003	2.637e-08	0.1735
1657	Years of schooling || id:ieu-a-1001	ieu-a-1001	rs4863692	T	G	293723	0.018	4	140764124	0.003	3.79839e-12	0.334
1658	Years of schooling || id:ieu-a-1001	ieu-a-1001	rs11726992	C	T	293723	-0.014	4	159668168	0.003	2.58e-08	0.3545
1659	Years of schooling || id:ieu-a-1001	ieu-a-1001	rs4493682	C	G	293723	0.019	5	45188024	0.003	2.273e-08	0.2034
1660	Years of schooling || id:ieu-a-1001	ieu-a-1001	rs6882046	G	A	293723	0.021	5	87968864	0.003	7.92136e-14	0.3134
1661	Years of schooling || id:ieu-a-1001	ieu-a-1001	rs12514965	C	T	293723	-0.018	5	113988893	0.003	5.12295e-10	0.2612
1662	Years of schooling || id:ieu-a-1001	ieu-a-1001	rs1106761	A	G	293723	-0.017	8	142619234	0.003	4.07568e-11	0.3601
1663	Years of schooling || id:ieu-a-1001	ieu-a-1001	rs4741351	G	A	293723	0.017	9	14222782	0.003	1.13399e-09	0.6903
1664	Years of schooling || id:ieu-a-1001	ieu-a-1001	rs7948975	C	T	293723	-0.014	11	90424638	0.003	3.82904e-08	0.3414
1665	Years of schooling || id:ieu-a-1001	ieu-a-1001	rs9527702	G	A	293723	-0.023	13	58384392	0.003	4.98884e-17	0.2369
1666	Years of schooling || id:ieu-a-1001	ieu-a-1001	rs8049439	C	T	293723	-0.015	16	28837515	0.003	2.68602e-09	0.3451
1667	Years of schooling || id:ieu-a-1001	ieu-a-1001	rs141979783	T	C	293723	0.037	20	47788775	0.006	6.67006e-09	0.05224
1668	Years of schooling || id:ieu-a-1001	ieu-a-1001	rs4478846	T	C	293723	0.018	1	98396847	0.003	1.93299e-08	0.8526
1669	Years of schooling || id:ieu-a-1001	ieu-a-1001	rs10006235	C	T	293723	0.015	4	130670108	0.003	2.63099e-08	0.7127
1670	Years of schooling || id:ieu-a-1001	ieu-a-1001	rs61160187	G	A	293723	0.018	5	60111579	0.003	5.92925e-13	0.3806
1671	Years of schooling || id:ieu-a-1001	ieu-a-1001	rs7757476	A	G	293723	0.02	6	14711961	0.003	9.36893e-10	0.2313
1672	Years of schooling || id:ieu-a-1001	ieu-a-1001	rs4244613	A	G	293723	-0.014	8	145741765	0.003	9.93711e-09	0.416
1673	Years of schooling || id:ieu-a-1001	ieu-a-1001	rs9792504	G	A	293723	0.018	9	1751550	0.003	3.24713e-12	0.306
1674	Years of schooling || id:ieu-a-1001	ieu-a-1001	rs1396967	C	T	293723	0.015	10	64839820	0.003	2.90102e-09	0.3937
1675	Years of schooling || id:ieu-a-1001	ieu-a-1001	rs10831912	C	T	293723	0.015	11	12856414	0.003	1.22501e-08	0.597
1676	Years of schooling || id:ieu-a-1001	ieu-a-1001	rs11222416	T	C	293723	-0.015	11	130854650	0.003	1.167e-08	0.416
1677	Years of schooling || id:ieu-a-1001	ieu-a-1001	rs2456973	C	A	293723	0.018	12	56416928	0.003	1.57616e-12	0.3209
1678	Years of schooling || id:ieu-a-1001	ieu-a-1001	rs9556958	T	C	293723	-0.015	13	99100046	0.002	1.89099e-09	0.5019
1679	Years of schooling || id:ieu-a-1001	ieu-a-1001	rs34344888	G	A	293723	0.016	14	23387585	0.003	1.10999e-10	0.6026
1680	Years of schooling || id:ieu-a-1001	ieu-a-1001	rs10483349	G	A	293723	0.019	14	29629456	0.003	3.02301e-09	0.1698
1681	Years of schooling || id:ieu-a-1001	ieu-a-1001	rs12900061	A	G	293723	0.021	15	66009248	0.003	2.45799e-10	0.1623
1682	Years of schooling || id:ieu-a-1001	ieu-a-1001	rs9616906	A	G	293723	0.015	22	51104680	0.003	1.73301e-09	0.4515
1684	Years of schooling || id:ieu-a-1001	ieu-a-1001	rs7033137	G	C	293723	-0.016	9	72055158	0.003	2.139e-08	0.2257
1685	Years of schooling || id:ieu-a-1001	ieu-a-1001	rs12761761	T	C	293723	0.017	10	133775375	0.003	3.18801e-08	0.2071
1686	Years of schooling || id:ieu-a-1001	ieu-a-1001	rs7146434	G	A	293723	0.014	14	64726503	0.002	3.74197e-08	0.4347
1687	Years of schooling || id:ieu-a-1001	ieu-a-1001	rs58694847	C	G	293723	-0.018	14	84916511	0.003	7.40628e-11	0.3097
1688	Years of schooling || id:ieu-a-1001	ieu-a-1001	rs538628	C	G	293723	-0.018	17	44787313	0.003	2.15501e-08	0.2444
1689	Years of schooling || id:ieu-a-1001	ieu-a-1001	rs12962421	G	A	293723	0.014	18	44787498	0.002	1.495e-08	0.4627
1690	Years of schooling || id:ieu-a-1001	ieu-a-1001	rs1382358	C	T	293723	-0.021	19	13171424	0.004	3.17402e-08	0.09328
